# Supplementary material for: (2R,3R)-3-O-Benzoyl-N-benzyl­tartramide
Source: Acta Crystallogr Sect E Struct Rep Online. 2012 May 26;68(Pt 6):o1891–2. doi: 10.1107/S1600536812022933 (PMC3379450; doi:10.1107/S1600536812022933)
Supplement: Supplementary file 1 [file e-68-o1891-sup1.cif]

##############################################################################
#                                                                            #
# This CIF contains the data in a paper accepted for publication in          #
# Acta Crystallographica Section E. It conforms to the requirements of       #
# Notes for Authors for Acta Crystallographica Section E, and has been       #
# peer reviewed under the auspices of the IUCr Commission on Journals.       #
#                                                                            #
# Full details of the Crystallographic Information File format               #
# are given in the paper "The Crystallographic Information File (CIF):       #
# a New Standard Archive File for Crystallography" by S. R. Hall, F. H.      #
# Allen and I. D. Brown [Acta Cryst. (1991), A47, 655-685].                  #
#                                                                            #
# The current version of the core CIF dictionary is obtainable from          #
# ftp://ftp.iucr.org/pub/cif_core.dic.                                       #
#                                                                            #
# Software is freely available for graphical display of the structure(s)     #
# in this CIF. For information consult the CIF software page                 #
# http://www.iucr.org/resources/cif/software.                                #
#                                                                            #
# This file may be used for bona fide research purposes within the           #
# scientific community so long as proper attribution is given to the journal # 
# article from which it was obtained.                                        #
#                                                                            #
##############################################################################
data_global
_audit_creation_method     'Olex2, PublCif + manual editing'
_journal_date_recd_electronic     2012-05-17
_journal_date_accepted     2012-05-19
_journal_name_full     'Acta Crystallographica, Section E'
_journal_year     2012
_journal_volume     68
_journal_issue      6
_journal_page_first     o1891
_journal_page_last     o1892
_journal_paper_category     QO
_journal_paper_doi     10.1107/S1600536812022933
_journal_coeditor_code     GK2491
_publ_contact_author_name     'Izabela D. Madura'
_publ_contact_author_address
;  Warsaw University of Technology,
   Faculty of Chemistry,
   ul. Noakowskiego 3
   00-664 Warszawa,
   Poland
;
_publ_contact_author_email     izabela@ch.pw.edu.pl
_publ_contact_author_fax     '48(22)6282741'
_publ_contact_author_phone     '48(22)6225186'
_publ_section_title
;
(2<i>R</i>,3<i>R</i>)-3-<i>O</i>-Benzoyl-<i>N</i>-benzyltartramide
;
_publ_section_title_footnote
;
 Tartaric acid and its <i>O</i>-acyl derivatives. Part 13.
;
loop_
    _publ_author_name
    _publ_author_address
    'Madura, Izabela D.'
;
   Warsaw University of Technology
   Faculty of Chemistry
   Noakowskiego 3
   00-664 Warszawa
   Poland
;
    'Zachara, Janusz'
;
   Warsaw University of Technology
   Faculty of Chemistry
   Noakowskiego 3
   00-664 Warszawa
   Poland
;
    'Berna\'s, Urszula'
;
   Warsaw University of Technology
   Faculty of Chemistry
   Noakowskiego 3
   00-664 Warszawa
   Poland
;
    'Hajmowicz, Halina'
;
   Warsaw University of Technology
   Faculty of Chemistry
   Noakowskiego 3
   00-664 Warszawa
   Poland
;
    'Synoradzki, Ludwik'
;
   Warsaw University of Technology
   Faculty of Chemistry
   Noakowskiego 3
   00-664 Warszawa
   Poland
;
data_I
_chemical_name_systematic
;
(2<i>R</i>,3<i>R</i>)-4-benzylamino-2-benzoyloxy-3-hydroxy-4-oxobutanoic acid
;
_chemical_name_common
;
(2<i>R</i>,3<i>R</i>)-3-<i>O</i>-Benzoyl-<i>N</i>-benzyltartramide
;
_chemical_formula_moiety     'C18 H17 N O6'
_chemical_formula_sum     'C18 H17 N O6'
_chemical_formula_iupac     'C18 H17 N O6'
_chemical_formula_weight     343.33
_chemical_melting_point     193
_space_group_crystal_system     monoclinic
_space_group_name_H-M_alt     'C 2'
_space_group_name_Hall     'C 2y'
loop_
    _space_group_symop_id
    _space_group_symop_operation_xyz
    1 'x, y, z'
    2 '-x, y, -z'
    3 'x+1/2, y+1/2, z'
    4 '-x+1/2, y+1/2, -z'
_cell_length_a     35.7118(6)
_cell_length_b     6.17734(11)
_cell_length_c     7.48599(15)
_cell_angle_alpha     90.00
_cell_angle_beta     93.0377(15)
_cell_angle_gamma     90.00
_cell_volume     1649.12(5)
_cell_formula_units_Z     4
_cell_measurement_reflns_used     23556
_cell_measurement_theta_min     4.96
_cell_measurement_theta_max     66.98
_cell_measurement_temperature     100
_exptl_crystal_description     prism
_exptl_crystal_colour     colourless
_exptl_crystal_size_max     0.54
_exptl_crystal_size_mid     0.22
_exptl_crystal_size_min     0.18
_exptl_crystal_density_diffrn     1.383
_exptl_crystal_density_meas     ?
_exptl_crystal_density_method     'not measured'
_exptl_crystal_F_000     720
_exptl_absorpt_coefficient_mu     0.880
_exptl_absorpt_correction_type     multi-scan
_exptl_absorpt_process_details
;
(CrysAlis PRO; Oxford Diffraction, 2009)
;
_exptl_absorpt_correction_T_min     0.724
_exptl_absorpt_correction_T_max     1.000
_exptl_special_details     ?
_diffrn_ambient_temperature     100
_diffrn_radiation_type     'Cu K\a'
_diffrn_radiation_wavelength     1.5418
_diffrn_radiation_monochromator     mirror
_diffrn_measurement_device_type     'Agilent Gemini A Ultra'
_diffrn_measurement_method     '\w scans'
_diffrn_detector_area_resol_mean     10.3347
_diffrn_reflns_number     29440
_diffrn_reflns_av_R_equivalents     0.0378
_diffrn_reflns_theta_min     4.96
_diffrn_reflns_theta_max     67.06
_diffrn_reflns_theta_full     67.06
_diffrn_measured_fraction_theta_max     0.999
_diffrn_measured_fraction_theta_full     0.999
_diffrn_reflns_limit_h_min     -42
_diffrn_reflns_limit_h_max     42
_diffrn_reflns_limit_k_min     -7
_diffrn_reflns_limit_k_max     7
_diffrn_reflns_limit_l_min     -8
_diffrn_reflns_limit_l_max     8
_diffrn_standards_number     0
_diffrn_standards_interval_count     0
_diffrn_standards_interval_time     0
_diffrn_standards_decay_%     0
_refine_special_details
;
Refinement of <i>F</i>^2^ against ALL reflections. The weighted <i>R</i>-factor
<i>wR</i> and goodness of fit <i>S</i> are based on <i>F</i>^2^, conventional
<i>R</i>-factors <i>R</i> are based on <i>F</i>, with <i>F</i> set to zero for
negative <i>F</i>^2^. The threshold expression of <i>F</i>^2^ >
\s(<i>F</i>^2^) is used only for calculating <i>R</i>-factors(gt) <i>etc</i>.
and is not relevant to the choice of reflections for refinement.
<i>R</i>-factors based on <i>F</i>^2^ are statistically about twice as large
as those based on <i>F</i>, and <i>R</i>- factors based on ALL data will be
even larger.
;
_reflns_number_total     2945
_reflns_number_gt     2928
_reflns_threshold_expression     I>2\s(I)
_refine_ls_structure_factor_coef     Fsqd
_refine_ls_matrix_type     full
_refine_ls_R_factor_all     0.0265
_refine_ls_R_factor_gt     0.0264
_refine_ls_wR_factor_gt     0.0709
_refine_ls_wR_factor_ref     0.0709
_refine_ls_goodness_of_fit_ref     1.063
_refine_ls_restrained_S_all     1.063
_refine_ls_number_reflns     2945
_refine_ls_number_parameters     235
_refine_ls_number_restraints     1
_refine_ls_hydrogen_treatment     mixed
_refine_ls_weighting_scheme     calc
_refine_ls_weighting_details
         'calc w=1/[\s^2^(Fo^2^)+(0.0442P)^2^+0.6346P] where P=(Fo^2^+2Fc^2^)/3'
_atom_sites_solution_hydrogens     geom
_atom_sites_solution_primary     direct
_atom_sites_solution_secondary     difmap
_refine_ls_shift/su_max     0.001
_refine_ls_shift/su_mean     0.000
_refine_diff_density_max     0.188
_refine_diff_density_min     -0.166
_refine_ls_extinction_method     none
_refine_ls_extinction_coef     ?
_refine_ls_abs_structure_details     'Flack (1983), 1321 Friedel pairs'
_refine_ls_abs_structure_Flack     -0.01(13)
loop_
    _atom_type_symbol
    _atom_type_description
    _atom_type_scat_dispersion_real
    _atom_type_scat_dispersion_imag
    _atom_type_scat_source
    C C 0.0181 0.0091 'International Tables Vol C Tables 4.2.6.8 and 6.1.1.4'
    H H 0.0000 0.0000 'International Tables Vol C Tables 4.2.6.8 and 6.1.1.4'
    N N 0.0311 0.0180 'International Tables Vol C Tables 4.2.6.8 and 6.1.1.4'
    O O 0.0492 0.0322 'International Tables Vol C Tables 4.2.6.8 and 6.1.1.4'
_computing_data_collection
;
CrysAlis PRO (Oxford Diffraction, 2009)
;
_computing_cell_refinement
;
CrysAlis PRO (Oxford Diffraction, 2009)
;
_computing_data_reduction
;
CrysAlis PRO (Oxford Diffraction, 2009)
;
_computing_structure_solution
;
<i>SHELXS97</i> (Sheldrick, 2008)
;
_computing_structure_refinement
;
<i>SHELXL97</i> (Sheldrick, 2008)
;
_computing_molecular_graphics
;
<i>ORTEP-3 for Windows</i> (Farrugia, 1997)
;
_computing_publication_material
;
<i>OLEX2</i> (Dolomanov <i>et al.</i>, 2009),
<i>PLATON</i> (Spek, 2009) and
<i>publCIF</i> (Westrip, 2010)
;
loop_
    _atom_site_type_symbol
    _atom_site_label
    _atom_site_fract_x
    _atom_site_fract_y
    _atom_site_fract_z
    _atom_site_U_iso_or_equiv
    _atom_site_adp_type
    _atom_site_calc_flag
    _atom_site_refinement_flags
    _atom_site_occupancy
    _atom_site_symmetry_multiplicity
    _atom_site_disorder_assembly
    _atom_site_disorder_group
    O O1 0.31056(3) 0.28482(16) 1.07911(12) 0.0222(2) Uani d . 1 1 . .
    H H1 0.2993(5) 0.315(4) 1.194(3) 0.046 Uiso d . 1 1 . .
    O O2 0.25203(3) 0.35877(17) 0.97437(12) 0.0229(2) Uani d . 1 1 . .
    O O3 0.33951(2) 0.36177(15) 0.77766(11) 0.0195(2) Uani d . 1 1 . .
    O O4 0.29381(3) 0.72671(16) 0.76263(12) 0.0213(2) Uani d . 1 1 . .
    H H4 0.2772(6) 0.764(4) 0.825(3) 0.046 Uiso d . 1 1 . .
    O O5 0.28714(3) 0.38296(17) 0.38200(11) 0.0254(2) Uani d . 1 1 . .
    O O6 0.34669(3) 0.0721(2) 0.60328(18) 0.0446(3) Uani d . 1 1 . .
    N N1 0.31211(3) 0.7200(2) 0.43257(14) 0.0196(2) Uani d . 1 1 . .
    H H1A 0.3160(5) 0.818(3) 0.517(3) 0.037 Uiso d . 1 1 . .
    C C1 0.28496(3) 0.3271(2) 0.95296(16) 0.0185(3) Uani d . 1 1 . .
    C C2 0.29952(3) 0.3381(2) 0.76528(16) 0.0175(3) Uani d . 1 1 . .
    H H2 0.2924 0.2040 0.6969 0.021 Uiso calc R 1 1 . .
    C C3 0.28249(3) 0.5372(2) 0.67065(16) 0.0185(3) Uani d . 1 1 . .
    H H3 0.2545 0.5262 0.6689 0.022 Uiso calc R 1 1 . .
    C C4 0.29469(3) 0.5431(2) 0.47812(16) 0.0176(3) Uani d . 1 1 . .
    C C5 0.36003(4) 0.2140(2) 0.69603(17) 0.0217(3) Uani d . 1 1 . .
    C C6 0.40098(4) 0.2478(2) 0.72820(16) 0.0220(3) Uani d . 1 1 . .
    C C7 0.41579(4) 0.4261(3) 0.82131(18) 0.0256(3) Uani d . 1 1 . .
    H H7 0.3996 0.5298 0.8704 0.031 Uiso calc R 1 1 . .
    C C8 0.45432(4) 0.4509(3) 0.8417(2) 0.0325(4) Uani d . 1 1 . .
    H H8 0.4646 0.5732 0.9037 0.039 Uiso calc R 1 1 . .
    C C9 0.47800(4) 0.2982(3) 0.7721(2) 0.0341(4) Uani d . 1 1 . .
    H H9 0.5044 0.3155 0.7874 0.041 Uiso calc R 1 1 . .
    C C10 0.46321(4) 0.1209(3) 0.6808(2) 0.0327(3) Uani d . 1 1 . .
    H H10 0.4795 0.0163 0.6337 0.039 Uiso calc R 1 1 . .
    C C11 0.42477(4) 0.0950(3) 0.6574(2) 0.0275(3) Uani d . 1 1 . .
    H H11 0.4147 -0.0263 0.5935 0.033 Uiso calc R 1 1 . .
    C C12 0.32616(4) 0.7696(2) 0.25671(16) 0.0202(3) Uani d . 1 1 . .
    H H12A 0.3175 0.9160 0.2196 0.024 Uiso calc R 1 1 . .
    H H12B 0.3154 0.6647 0.1680 0.024 Uiso calc R 1 1 . .
    C C13 0.36848(4) 0.7612(2) 0.25630(16) 0.0206(3) Uani d . 1 1 . .
    C C14 0.38841(4) 0.5883(2) 0.33400(19) 0.0270(3) Uani d . 1 1 . .
    H H14 0.3753 0.4735 0.3876 0.032 Uiso calc R 1 1 . .
    C C15 0.42720(4) 0.5825(3) 0.3336(2) 0.0310(3) Uani d . 1 1 . .
    H H15 0.4406 0.4653 0.3885 0.037 Uiso calc R 1 1 . .
    C C16 0.44647(4) 0.7487(3) 0.25267(19) 0.0308(3) Uani d . 1 1 . .
    H H16 0.4731 0.7458 0.2530 0.037 Uiso calc R 1 1 . .
    C C17 0.42679(4) 0.9175(3) 0.1720(2) 0.0317(3) Uani d . 1 1 . .
    H H17 0.4399 1.0290 0.1141 0.038 Uiso calc R 1 1 . .
    C C18 0.38793(4) 0.9259(2) 0.17444(19) 0.0260(3) Uani d . 1 1 . .
    H H18 0.3746 1.0441 0.1203 0.031 Uiso calc R 1 1 . .
loop_
    _atom_site_aniso_label
    _atom_site_aniso_U_11
    _atom_site_aniso_U_22
    _atom_site_aniso_U_33
    _atom_site_aniso_U_12
    _atom_site_aniso_U_13
    _atom_site_aniso_U_23
    O1 0.0249(4) 0.0281(5) 0.0133(4) 0.0021(4) -0.0010(3) 0.0001(4)
    O2 0.0203(4) 0.0337(5) 0.0152(4) 0.0001(4) 0.0047(3) 0.0039(4)
    O3 0.0167(4) 0.0254(5) 0.0165(4) 0.0000(4) 0.0009(3) -0.0036(4)
    O4 0.0232(4) 0.0257(5) 0.0157(4) -0.0002(4) 0.0062(3) -0.0049(4)
    O5 0.0358(5) 0.0284(5) 0.0123(4) -0.0105(4) 0.0024(4) -0.0018(4)
    O6 0.0270(5) 0.0438(7) 0.0643(8) -0.0105(5) 0.0154(5) -0.0338(6)
    N1 0.0207(5) 0.0243(6) 0.0140(5) -0.0020(5) 0.0032(4) -0.0020(5)
    C1 0.0228(6) 0.0175(6) 0.0152(6) -0.0023(5) 0.0011(5) -0.0002(5)
    C2 0.0167(6) 0.0237(6) 0.0121(6) -0.0015(5) 0.0010(4) -0.0019(5)
    C3 0.0175(6) 0.0257(7) 0.0125(6) -0.0014(6) 0.0020(4) -0.0010(5)
    C4 0.0151(5) 0.0248(6) 0.0128(6) 0.0000(5) -0.0010(4) 0.0011(5)
    C5 0.0229(6) 0.0235(7) 0.0192(6) -0.0012(6) 0.0065(5) -0.0028(6)
    C6 0.0223(6) 0.0284(8) 0.0156(6) 0.0019(6) 0.0046(5) 0.0034(5)
    C7 0.0234(7) 0.0343(8) 0.0192(6) 0.0007(6) 0.0030(5) -0.0037(6)
    C8 0.0243(7) 0.0486(10) 0.0243(7) -0.0042(7) -0.0010(6) -0.0054(7)
    C9 0.0181(6) 0.0575(11) 0.0266(7) 0.0026(7) 0.0009(5) 0.0055(7)
    C10 0.0269(8) 0.0434(9) 0.0286(8) 0.0110(7) 0.0083(6) 0.0052(7)
    C11 0.0269(7) 0.0314(8) 0.0250(7) 0.0035(6) 0.0073(6) 0.0009(6)
    C12 0.0241(6) 0.0237(7) 0.0131(6) -0.0025(5) 0.0027(5) 0.0028(5)
    C13 0.0241(6) 0.0255(7) 0.0124(5) -0.0019(5) 0.0029(5) -0.0020(5)
    C14 0.0270(7) 0.0307(8) 0.0237(7) 0.0014(6) 0.0059(5) 0.0052(6)
    C15 0.0272(7) 0.0399(9) 0.0261(7) 0.0062(6) 0.0029(6) 0.0027(6)
    C16 0.0203(6) 0.0437(9) 0.0289(7) -0.0010(6) 0.0049(5) -0.0088(7)
    C17 0.0289(8) 0.0345(8) 0.0329(8) -0.0083(6) 0.0111(6) -0.0021(7)
    C18 0.0278(7) 0.0267(7) 0.0241(7) -0.0017(6) 0.0055(6) 0.0019(6)
_geom_special_details
;
All e.s.d.'s (except the e.s.d. in the dihedral angle between two l.s. planes)
are estimated using the full covariance matrix. The cell e.s.d.'s are taken
into account individually in the estimation of e.s.d.'s in distances, angles
and torsion angles; correlations between e.s.d.'s in cell parameters are only
used when they are defined by crystal symmetry. An approximate (isotropic)
treatment of cell e.s.d.'s is used for estimating e.s.d.'s involving l.s.
planes.
;
loop_
    _geom_bond_atom_site_label_1
    _geom_bond_atom_site_label_2
    _geom_bond_site_symmetry_2
    _geom_bond_distance
    _geom_bond_publ_flag
    O1 C1 . 1.3053(15) ?
    O1 H1 . 0.99(2) ?
    O2 C1 . 1.2111(16) ?
    O3 C2 . 1.4336(14) ?
    O3 C5 . 1.3384(16) ?
    O4 C3 . 1.4067(17) ?
    O4 H4 . 0.81(2) ?
    O5 C4 . 1.2442(17) ?
    O6 C5 . 1.2010(18) ?
    N1 C4 . 1.3115(18) ?
    N1 C12 . 1.4659(16) ?
    N1 H1A . 0.88(2) ?
    C2 C1 . 1.5253(17) ?
    C2 C3 . 1.5293(18) ?
    C2 H2 . 1.0000 ?
    C3 C4 . 1.5280(16) ?
    C3 H3 . 1.0000 ?
    C6 C5 . 1.4841(18) ?
    C6 C7 . 1.393(2) ?
    C6 C11 . 1.393(2) ?
    C7 C8 . 1.385(2) ?
    C7 H7 . 0.9500 ?
    C8 H8 . 0.9500 ?
    C9 C8 . 1.387(2) ?
    C9 H9 . 0.9500 ?
    C10 C9 . 1.381(3) ?
    C10 C11 . 1.384(2) ?
    C10 H10 . 0.9500 ?
    C11 H11 . 0.9500 ?
    C12 H12A . 0.9900 ?
    C12 H12B . 0.9900 ?
    C13 C12 . 1.5126(17) ?
    C13 C18 . 1.3922(19) ?
    C14 C13 . 1.393(2) ?
    C14 C15 . 1.386(2) ?
    C14 H14 . 0.9500 ?
    C15 C16 . 1.392(2) ?
    C15 H15 . 0.9500 ?
    C16 H16 . 0.9500 ?
    C17 C16 . 1.379(2) ?
    C17 H17 . 0.9500 ?
    C18 H18 . 0.9500 ?
    C18 C17 . 1.390(2) ?
loop_
    _geom_angle_atom_site_label_1
    _geom_angle_atom_site_label_2
    _geom_angle_atom_site_label_3
    _geom_angle_site_symmetry_1
    _geom_angle_site_symmetry_3
    _geom_angle
    _geom_angle_publ_flag
    C1 O1 H1 . . 106.9(12) ?
    C5 O3 C2 . . 117.93(10) ?
    C3 O4 H4 . . 108.7(16) ?
    C4 N1 C12 . . 126.69(12) ?
    C4 N1 H1A . . 116.4(13) ?
    C12 N1 H1A . . 116.9(13) ?
    O1 C1 O2 . . 125.75(11) ?
    O1 C1 C2 . . 114.55(10) ?
    O2 C1 C2 . . 119.70(11) ?
    O3 C2 C1 . . 109.39(9) ?
    O3 C2 C3 . . 108.56(10) ?
    O3 C2 H2 . . 110.1 ?
    C1 C2 C3 . . 108.41(10) ?
    C1 C2 H2 . . 110.1 ?
    C3 C2 H2 . . 110.1 ?
    O4 C3 C2 . . 110.23(9) ?
    O4 C3 C4 . . 110.67(10) ?
    O4 C3 H3 . . 108.9 ?
    C2 C3 H3 . . 108.9 ?
    C4 C3 C2 . . 109.26(10) ?
    C4 C3 H3 . . 108.9 ?
    O5 C4 N1 . . 127.10(11) ?
    O5 C4 C3 . . 117.56(11) ?
    N1 C4 C3 . . 115.34(11) ?
    O3 C5 O6 . . 123.49(12) ?
    O3 C5 C6 . . 112.86(11) ?
    O6 C5 C6 . . 123.63(12) ?
    C5 C6 C7 . . 122.51(12) ?
    C5 C6 C11 . . 117.27(13) ?
    C7 C6 C11 . . 120.20(13) ?
    C6 C7 C8 . . 119.44(14) ?
    C6 C7 H7 . . 120.3 ?
    C8 C7 H7 . . 120.3 ?
    C7 C8 C9 . . 120.35(15) ?
    C7 C8 H8 . . 119.8 ?
    C9 C8 H8 . . 119.8 ?
    C8 C9 C10 . . 120.05(13) ?
    C8 C9 H9 . . 120.0 ?
    C10 C9 H9 . . 120.0 ?
    C9 C10 C11 . . 120.34(14) ?
    C9 C10 H10 . . 119.8 ?
    C11 C10 H10 . . 119.8 ?
    C6 C11 C10 . . 119.61(15) ?
    C6 C11 H11 . . 120.2 ?
    C10 C11 H11 . . 120.2 ?
    N1 C12 C13 . . 112.59(10) ?
    N1 C12 H12A . . 109.1 ?
    N1 C12 H12B . . 109.1 ?
    C13 C12 H12A . . 109.1 ?
    C13 C12 H12B . . 109.1 ?
    H12A C12 H12B . . 107.8 ?
    C14 C13 C12 . . 120.92(12) ?
    C18 C13 C12 . . 119.84(12) ?
    C18 C13 C14 . . 119.23(12) ?
    C13 C14 H14 . . 119.8 ?
    C15 C14 C13 . . 120.48(13) ?
    C15 C14 H14 . . 119.8 ?
    C14 C15 C16 . . 119.95(14) ?
    C14 C15 H15 . . 120.0 ?
    C16 C15 H15 . . 120.0 ?
    C15 C16 H16 . . 120.1 ?
    C17 C16 C15 . . 119.71(13) ?
    C17 C16 H16 . . 120.1 ?
    C18 C17 H17 . . 119.7 ?
    C16 C17 C18 . . 120.58(14) ?
    C16 C17 H17 . . 119.7 ?
    C13 C18 H18 . . 120.0 ?
    C17 C18 C13 . . 120.01(13) ?
    C17 C18 H18 . . 120.0 ?
loop_
    _geom_torsion_atom_site_label_1
    _geom_torsion_atom_site_label_2
    _geom_torsion_atom_site_label_3
    _geom_torsion_atom_site_label_4
    _geom_torsion_site_symmetry_1
    _geom_torsion_site_symmetry_2
    _geom_torsion_site_symmetry_3
    _geom_torsion_site_symmetry_4
    _geom_torsion
    _geom_torsion_publ_flag
    C5 O3 C2 C1 . . . . 123.19(12) ?
    C5 O3 C2 C3 . . . . -118.68(11) ?
    C2 O3 C5 O6 . . . . 5.3(2) ?
    C2 O3 C5 C6 . . . . -176.29(10) ?
    C12 N1 C4 C3 . . . . -178.86(11) ?
    C12 N1 C4 O5 . . . . 0.9(2) ?
    C4 N1 C12 C13 . . . . -108.11(14) ?
    O3 C2 C1 O1 . . . . -16.83(15) ?
    O3 C2 C1 O2 . . . . 162.45(12) ?
    C3 C2 C1 O1 . . . . -135.05(11) ?
    C3 C2 C1 O2 . . . . 44.24(16) ?
    O3 C2 C3 O4 . . . . -56.88(12) ?
    O3 C2 C3 C4 . . . . 64.93(12) ?
    C1 C2 C3 O4 . . . . 61.86(12) ?
    C1 C2 C3 C4 . . . . -176.32(10) ?
    O4 C3 C4 O5 . . . . 178.58(11) ?
    O4 C3 C4 N1 . . . . -1.62(15) ?
    C2 C3 C4 O5 . . . . 57.03(14) ?
    C2 C3 C4 N1 . . . . -123.17(12) ?
    C7 C6 C5 O3 . . . . -5.05(18) ?
    C7 C6 C5 O6 . . . . 173.34(14) ?
    C11 C6 C5 O3 . . . . 176.38(12) ?
    C11 C6 C5 O6 . . . . -5.2(2) ?
    C11 C6 C7 C8 . . . . 0.5(2) ?
    C5 C6 C7 C8 . . . . -178.03(13) ?
    C5 C6 C11 C10 . . . . 178.85(13) ?
    C7 C6 C11 C10 . . . . 0.2(2) ?
    C6 C7 C8 C9 . . . . -0.9(2) ?
    C10 C9 C8 C7 . . . . 0.5(2) ?
    C11 C10 C9 C8 . . . . 0.3(2) ?
    C9 C10 C11 C6 . . . . -0.6(2) ?
    C14 C13 C12 N1 . . . . 46.90(17) ?
    C18 C13 C12 N1 . . . . -134.32(13) ?
    C12 C13 C18 C17 . . . . -179.25(12) ?
    C14 C13 C18 C17 . . . . -0.4(2) ?
    C15 C14 C13 C12 . . . . -179.72(13) ?
    C15 C14 C13 C18 . . . . 1.5(2) ?
    C13 C14 C15 C16 . . . . -1.0(2) ?
    C14 C15 C16 C17 . . . . -0.5(2) ?
    C18 C17 C16 C15 . . . . 1.6(2) ?
    C13 C18 C17 C16 . . . . -1.1(2) ?
loop_
    _geom_hbond_atom_site_label_D
    _geom_hbond_atom_site_label_H
    _geom_hbond_atom_site_label_A
    _geom_hbond_site_symmetry_A
    _geom_hbond_distance_DH
    _geom_hbond_distance_HA
    _geom_hbond_distance_DA
    _geom_hbond_angle_DHA
    _geom_hbond_publ_flag
    O1 H1 O5 1_556 0.99(2) 1.55(2) 2.5317(13) 171.2(17) y
    O4 H4 O2 4_557 0.81(2) 1.96(2) 2.7501(14) 165(2) y
    N1 H1A O6 1_565 0.88(2) 2.002(19) 2.7788(17) 146.4(18) y
    N1 H1A O4 . 0.88(2) 2.12(2) 2.5894(14) 112.8(15) y
    C2 H2 O6 . 1.00 2.25 2.6879(17) 105 n
    C12 H12A O1 1_564 0.99 2.52 3.4827(16) 165 y
    C12 H12B O1 1_554 0.99 2.44 3.3117(16) 146 y
