# Supplementary material for: (2R,3R)-3-O-Benzoyl-N-benzyl­tartramide
Source: Acta Crystallogr Sect E Struct Rep Online. 2012 May 26;68(Pt 6):o1891–2. doi: 10.1107/S1600536812022933 (PMC3379450; doi:10.1107/S1600536812022933)
Supplement: Supplementary file 2 [file e-68-o1891-Isup2.hkl]

# 
# h,k,l, Fc-squared, Fo-squared, sigma(Fo-squared) and status flag 
# 
data_I
_shelx_title ' tartaricmonoamide' 
_shelx_refln_list_code          4 
_shelx_F_calc_maximum      176.99 
_exptl_crystal_F_000       720.00 
_reflns_d_resolution_high  0.8372 
 
loop_ 
 _symmetry_equiv_pos_as_xyz 
 'x, y, z' 
 '-x, y, -z' 
 'x+1/2, y+1/2, z' 
 '-x+1/2, y+1/2, -z' 
 
_cell_length_a    35.7118 
_cell_length_b     6.1773 
_cell_length_c     7.4860 
_cell_angle_alpha  90.000 
_cell_angle_beta   93.038 
_cell_angle_gamma  90.000 
 
_shelx_F_squared_multiplier     1.000 
 
loop_ 
 _refln_index_h 
 _refln_index_k 
 _refln_index_l 
 _refln_F_squared_calc 
 _refln_F_squared_meas 
 _refln_F_squared_sigma 
 _refln_observed_status 
   1  -7   0       27.28       27.27      1.17 o 
   3  -7   0      121.81      113.82      1.66 o 
   5  -7   0       53.41       57.92      1.10 o 
   7  -7   0      212.94      220.75      5.19 o 
   9  -7   0       36.80       41.55      1.37 o 
  11  -7   0       92.75       90.02      3.76 o 
  13  -7   0      268.37      269.17      6.89 o 
   0  -6   0     1439.32     1436.10     24.25 o 
   2  -6   0     1153.37     1149.41     14.76 o 
   4  -6   0      707.80      688.43     13.42 o 
   6  -6   0      130.65      132.41      2.10 o 
   8  -6   0       77.91       72.11      1.53 o 
  10  -6   0       23.00       21.67      0.78 o 
  12  -6   0       38.31       37.60      0.99 o 
  14  -6   0      430.32      415.30     11.17 o 
  16  -6   0      111.08      107.12      1.33 o 
  18  -6   0        1.43        4.09      0.61 o 
  20  -6   0      300.70      309.79     11.92 o 
  22  -6   0      202.20      189.57      2.52 o 
  24  -6   0       75.46       86.84      2.12 o 
   1  -5   0      387.47      364.88      3.61 o 
   3  -5   0      903.11      865.46      9.73 o 
   5  -5   0     1726.90     1699.88     24.18 o 
   7  -5   0      938.79      935.86     13.63 o 
   9  -5   0      192.26      172.55      3.70 o 
  11  -5   0      196.56      181.55      3.49 o 
  13  -5   0      291.22      279.62      2.95 o 
  15  -5   0      250.43      235.93      4.05 o 
  17  -5   0       45.48       42.08      1.04 o 
  19  -5   0      231.43      215.39      1.99 o 
  21  -5   0      861.63      834.12     15.37 o 
  23  -5   0      209.05      218.28      6.34 o 
  25  -5   0      138.41      127.60      3.06 o 
  27  -5   0      182.19      178.71      2.06 o 
  29  -5   0      262.76      268.69      6.48 o 
  31  -5   0       49.16       52.28      1.44 o 
   0  -4   0     1384.66     1235.95     17.58 o 
   2  -4   0      724.38      707.29      8.18 o 
   4  -4   0      298.09      274.58      1.69 o 
   6  -4   0      747.71      729.13     10.60 o 
   8  -4   0      155.57      128.01      2.01 o 
  10  -4   0      506.38      450.97      7.44 o 
  12  -4   0      769.34      738.26     10.60 o 
  14  -4   0       84.61       81.43      1.46 o 
  16  -4   0      357.09      321.26      4.09 o 
  18  -4   0       45.63       41.14      1.08 o 
  20  -4   0       20.93       19.09      0.93 o 
  22  -4   0     1971.78     1963.87     24.90 o 
  24  -4   0      437.36      439.16      9.42 o 
  26  -4   0      519.42      521.04      9.79 o 
  28  -4   0      184.64      191.37      2.33 o 
  30  -4   0       19.12       19.25      0.90 o 
  32  -4   0      133.60      141.04      1.87 o 
  34  -4   0      104.78      106.99      1.36 o 
   1  -3   0      473.97      498.07      3.57 o 
   3  -3   0     2138.01     2167.91     29.04 o 
   5  -3   0     4428.05     4547.88     52.99 o 
   7  -3   0      156.38      141.86      3.74 o 
   9  -3   0     2644.25     2840.69     18.87 o 
  11  -3   0     1375.50     1490.08     13.13 o 
  13  -3   0      306.31      311.12      3.91 o 
  15  -3   0       60.09       51.23      1.00 o 
  17  -3   0      296.16      270.51      3.40 o 
  19  -3   0      248.42      228.96      3.08 o 
  21  -3   0       85.74       91.18      1.74 o 
  23  -3   0     1636.62     1580.50     26.54 o 
  25  -3   0      523.86      509.24     12.90 o 
  27  -3   0      512.29      503.08      5.38 o 
  29  -3   0      331.43      323.27      4.01 o 
  31  -3   0       16.64       16.66      1.30 o 
  33  -3   0      209.54      217.90      3.35 o 
  35  -3   0      106.10      109.69      1.59 o 
  37  -3   0      122.48      116.68      3.39 o 
   0  -2   0     7399.98     6957.12     22.21 o 
   2  -2   0     7028.54     6623.51     91.59 o 
   4  -2   0     1806.57     1783.96     11.67 o 
   6  -2   0     5997.76     5677.71     45.25 o 
   8  -2   0      623.05      602.81      7.53 o 
  10  -2   0     1249.32     1257.91     13.50 o 
  12  -2   0      838.98      875.36      4.70 o 
  14  -2   0      891.75      998.19      4.33 o 
  16  -2   0     1156.86     1218.36     14.05 o 
  18  -2   0      983.69      942.78     14.70 o 
  20  -2   0      291.06      273.39      4.50 o 
  22  -2   0      644.35      656.62      8.97 o 
  24  -2   0     1034.66     1046.06     16.18 o 
  26  -2   0     1953.36     1949.77     22.00 o 
  28  -2   0      300.11      305.35      4.41 o 
  30  -2   0      470.49      453.47      3.05 o 
  32  -2   0      142.89      146.95      3.14 o 
  34  -2   0      121.49      119.69      2.03 o 
  36  -2   0      227.18      199.20      6.03 o 
  38  -2   0       54.75       58.12      1.29 o 
  40  -2   0        3.68        3.48      0.72 o 
   1  -1   0     1809.88     1659.51     30.11 o 
   3  -1   0     2296.06     2076.97     19.88 o 
   5  -1   0     8966.17     8607.67     19.82 o 
   7  -1   0     9505.77     8951.32     81.21 o 
   9  -1   0     3431.99     3335.66     31.35 o 
  11  -1   0      129.91      119.06      1.90 o 
  13  -1   0     1805.13     1863.55     22.55 o 
  15  -1   0     1074.18     1145.71      6.72 o 
  17  -1   0     4616.64     4976.85     62.22 o 
  19  -1   0     1267.74     1418.36     10.14 o 
  21  -1   0      294.06      323.88      2.83 o 
  23  -1   0      649.91      630.53      5.95 o 
  25  -1   0       68.16       88.91      1.14 o 
  27  -1   0      543.94      527.95      3.42 o 
  29  -1   0       85.24       69.46      1.45 o 
  31  -1   0      279.01      265.68      2.31 o 
  33  -1   0       10.87       11.36      1.12 o 
  35  -1   0      261.68      240.28      8.43 o 
  37  -1   0      269.50      257.82      4.16 o 
  39  -1   0      221.44      232.88      2.79 o 
  41  -1   0       69.79       69.15      3.09 o 
   4   0   0      294.82      264.96      1.84 o 
   6   0   0      301.83      296.75      6.73 o 
   8   0   0    14140.97    12714.28    249.37 o 
  10   0   0     2567.12     2301.00     31.23 o 
  12   0   0     3382.02     3257.28     32.79 o 
  14   0   0     1048.87      977.89      9.89 o 
  16   0   0      227.81      234.25      3.07 o 
  18   0   0     1100.41     1152.07      9.40 o 
  20   0   0      814.22      820.80      7.08 o 
  22   0   0     3099.68     3130.27     25.84 o 
  24   0   0     1007.31     1017.75      8.44 o 
  26   0   0       22.52       34.60      0.73 o 
  28   0   0      860.73      833.40     13.60 o 
  30   0   0      631.16      595.05     12.50 o 
  32   0   0        1.16        2.63      0.98 o 
  34   0   0      644.94      507.85     10.28 o 
  36   0   0        1.82        1.16      0.81 o 
  38   0   0      414.41      375.90      7.78 o 
  40   0   0        0.16        2.30      0.77 o 
  42   0   0       14.42       17.74      1.11 o 
   1   1   0     1814.93     1663.28     10.76 o 
   3   1   0     2318.12     2148.16     52.20 o 
   5   1   0     8970.40     8787.31     62.97 o 
   7   1   0     9490.98     8944.67     87.40 o 
   9   1   0     3408.17     3238.93     25.40 o 
  11   1   0      130.06      117.93      2.57 o 
  13   1   0     1803.67     1784.03     30.76 o 
  15   1   0     1071.90     1125.59     11.05 o 
  17   1   0     4616.83     4851.30     44.43 o 
  19   1   0     1266.28     1385.50      5.80 o 
  21   1   0      296.00      320.21      4.00 o 
  23   1   0      648.74      627.63      6.05 o 
  25   1   0       68.21       91.46      1.60 o 
  27   1   0      539.30      543.82      5.02 o 
  29   1   0       87.23       76.72      2.53 o 
  31   1   0      276.25      261.28      3.49 o 
  33   1   0       11.21       11.49      0.96 o 
  35   1   0      261.55      243.25      2.29 o 
  37   1   0      273.66      248.44      2.10 o 
  39   1   0      219.97      218.85      3.51 o 
  41   1   0       70.40       64.65      4.04 o 
   0   2   0     7395.99     7608.66     74.01 o 
   2   2   0     7018.22     6922.27     50.26 o 
   4   2   0     1809.15     1843.44     26.85 o 
   6   2   0     6013.80     5861.94    105.27 o 
   8   2   0      624.85      602.32     11.67 o 
  10   2   0     1259.47     1343.01     22.53 o 
  12   2   0      838.77      854.99      8.96 o 
  14   2   0      888.23      960.51     11.12 o 
  16   2   0     1156.89     1189.71     15.84 o 
  18   2   0      982.37      959.28      6.96 o 
  20   2   0      291.23      282.02      2.50 o 
  22   2   0      652.43      665.89      5.89 o 
  24   2   0     1045.46     1052.95      8.30 o 
  26   2   0     1942.26     1901.19     20.03 o 
  28   2   0      303.10      300.81      5.92 o 
  30   2   0      472.18      459.77      4.69 o 
  32   2   0      140.19      142.70      2.06 o 
  34   2   0      121.73      120.84      2.10 o 
  36   2   0      225.96      206.41      4.40 o 
  38   2   0       54.65       62.40      1.46 o 
  40   2   0        4.00        2.70      0.82 o 
   1   3   0      475.37      524.56      5.93 o 
   3   3   0     2129.12     2173.64     21.47 o 
   5   3   0     4429.70     4701.29     59.08 o 
   7   3   0      155.54      140.94      1.74 o 
   9   3   0     2647.54     2912.37     36.90 o 
  11   3   0     1380.69     1495.97     11.41 o 
  13   3   0      307.86      315.36      3.20 o 
  15   3   0       60.42       58.08      1.35 o 
  17   3   0      293.57      285.76      2.87 o 
  19   3   0      243.48      237.61      3.69 o 
  21   3   0       82.80       93.83      1.74 o 
  23   3   0     1629.41     1617.73     17.55 o 
  25   3   0      526.49      531.18      6.92 o 
  27   3   0      512.63      510.64      7.39 o 
  29   3   0      334.09      335.39      5.40 o 
  31   3   0       17.26       15.64      1.12 o 
  33   3   0      209.39      219.97      3.29 o 
  35   3   0      105.81      116.32      4.18 o 
  37   3   0      123.10      129.19      1.81 o 
   0   4   0     1370.02     1288.89     15.11 o 
   2   4   0      719.88      762.05      5.36 o 
   4   4   0      294.88      288.50      3.07 o 
   6   4   0      745.62      784.19      6.17 o 
   8   4   0      156.92      132.75      1.79 o 
  10   4   0      515.47      489.33      4.50 o 
  12   4   0      778.19      778.43      8.55 o 
  14   4   0       83.86       87.66      1.68 o 
  16   4   0      353.71      345.29      3.15 o 
  18   4   0       44.47       42.35      1.11 o 
  20   4   0       19.88       20.94      1.05 o 
  22   4   0     1964.57     2087.27     46.02 o 
  24   4   0      433.64      471.77     14.24 o 
  26   4   0      525.43      551.38      9.36 o 
  28   4   0      182.79      186.61      2.83 o 
  30   4   0       19.85       20.06      1.72 o 
  32   4   0      132.09      151.88      8.38 o 
  34   4   0      104.73      117.84      2.11 o 
   1   5   0      388.51      391.16      5.86 o 
   3   5   0      909.40      932.59      8.05 o 
   5   5   0     1727.35     1808.65     15.63 o 
   7   5   0      935.98      959.88      7.84 o 
   9   5   0      190.28      175.85      2.32 o 
  11   5   0      194.47      186.02      2.73 o 
  13   5   0      293.90      301.12      3.62 o 
  15   5   0      253.02      256.83      5.97 o 
  17   5   0       45.01       43.36      1.99 o 
  19   5   0      229.61      225.68      8.77 o 
  21   5   0      852.37      870.46     33.48 o 
  23   5   0      208.98      241.41      8.90 o 
  25   5   0      137.59      134.73      5.64 o 
  27   5   0      184.45      177.43      2.67 o 
  29   5   0      262.16      259.00      7.79 o 
  31   5   0       48.91       51.19      2.30 o 
   0   6   0     1455.32     1544.17      8.50 o 
   2   6   0     1143.33     1173.68     24.68 o 
   4   6   0      704.44      713.64     18.11 o 
   6   6   0      130.43      135.20      3.10 o 
   8   6   0       77.91       77.35      1.62 o 
  10   6   0       21.83       22.79      0.97 o 
  12   6   0       36.98       38.34      1.09 o 
  14   6   0      425.20      448.95     15.95 o 
  16   6   0      108.24      110.85      3.31 o 
  18   6   0        1.56        2.56      0.77 o 
  20   6   0      297.76      297.44      2.88 o 
  22   6   0      201.02      204.95      8.87 o 
  24   6   0       74.29       96.50      5.53 o 
   1   7   0       26.99       26.23      1.24 o 
   3   7   0      121.29      113.08      5.75 o 
   5   7   0       54.00       59.90      3.76 o 
   7   7   0      211.76      232.76     11.52 o 
   9   7   0       36.01       36.18      1.53 o 
  11   7   0       91.31       84.52      7.86 o 
  13   7   0      270.47      286.94      4.29 o 
 -11  -7   1       66.89       71.22      1.61 o 
  -9  -7   1       63.52       62.37      2.48 o 
  -7  -7   1       51.09       50.38      0.91 o 
  -5  -7   1      223.36      217.54      2.30 o 
  -3  -7   1      440.65      423.18     14.30 o 
  -1  -7   1       15.96       17.15      0.81 o 
   1  -7   1      105.66      109.39      1.60 o 
   3  -7   1      121.67      114.70      4.87 o 
   5  -7   1      151.20      141.43      3.38 o 
   7  -7   1      322.75      325.53     11.30 o 
   9  -7   1       64.13       76.61      1.31 o 
  11  -7   1      294.00      328.66      3.24 o 
 -24  -6   1       44.55       34.62      1.37 o 
 -22  -6   1       74.73       61.14      1.40 o 
 -20  -6   1      196.40      177.42      7.51 o 
 -18  -6   1      186.85      169.72      6.44 o 
 -16  -6   1      105.82       96.99      3.90 o 
 -14  -6   1      114.27      123.38      6.18 o 
 -12  -6   1       93.16       84.14      1.83 o 
 -10  -6   1      313.71      311.68      4.69 o 
  -8  -6   1      272.89      259.25      5.44 o 
  -6  -6   1      384.72      373.46      7.82 o 
  -4  -6   1      514.45      503.65      9.20 o 
  -2  -6   1      715.43      695.09      9.53 o 
   0  -6   1      501.22      519.18      7.95 o 
   2  -6   1      538.07      526.04      7.66 o 
   4  -6   1      489.02      497.18      7.20 o 
   6  -6   1       10.97        9.57      0.76 o 
   8  -6   1      171.89      170.20      3.24 o 
  10  -6   1      266.49      244.02      7.02 o 
  12  -6   1      411.57      411.34      9.83 o 
  14  -6   1      334.80      329.72      6.06 o 
  16  -6   1        4.48        7.39      0.95 o 
  18  -6   1      120.97      125.93      2.50 o 
  20  -6   1      131.05      114.19      1.42 o 
  22  -6   1       63.70       70.74      1.91 o 
  24  -6   1       38.49       37.12      1.62 o 
 -31  -5   1       11.62       12.76      1.00 o 
 -29  -5   1      108.81      114.75      2.39 o 
 -27  -5   1       45.04       44.23      1.18 o 
 -25  -5   1       11.34        8.69      0.92 o 
 -23  -5   1      607.71      618.48      6.38 o 
 -21  -5   1       76.13       67.56      1.25 o 
 -19  -5   1      150.23      148.35      2.36 o 
 -17  -5   1       42.90       41.76      1.59 o 
 -15  -5   1      237.07      236.37      4.20 o 
 -13  -5   1      294.15      273.24      7.04 o 
 -11  -5   1      131.02      138.66      2.11 o 
  -9  -5   1      141.09      126.89      4.64 o 
  -7  -5   1      679.87      643.91      9.33 o 
  -5  -5   1      426.28      409.31      7.29 o 
  -3  -5   1     1305.45     1257.70     14.33 o 
  -1  -5   1      187.25      185.60      2.40 o 
   1  -5   1       41.37       43.22      1.82 o 
   3  -5   1     1472.78     1420.22     19.87 o 
   5  -5   1      284.88      282.54      4.02 o 
   7  -5   1      180.59      173.12      3.52 o 
   9  -5   1      234.76      219.08      4.58 o 
  11  -5   1      381.31      352.99      7.62 o 
  13  -5   1      333.90      327.87      7.59 o 
  15  -5   1      369.87      355.25      3.97 o 
  17  -5   1      130.99      110.51      2.04 o 
  19  -5   1       41.97       37.32      0.84 o 
  21  -5   1      260.05      256.47      3.53 o 
  23  -5   1      340.73      341.20      3.65 o 
  25  -5   1      189.92      191.13      2.38 o 
  27  -5   1      128.34      132.00      2.03 o 
  29  -5   1       74.53       95.47      1.36 o 
 -34  -4   1       32.09       29.48      2.67 o 
 -32  -4   1      452.84      470.29      3.62 o 
 -30  -4   1      544.08      552.53      9.33 o 
 -28  -4   1       80.75       76.91      2.11 o 
 -26  -4   1      394.25      408.29      3.30 o 
 -24  -4   1      463.50      437.61      6.89 o 
 -22  -4   1      239.31      245.78      2.55 o 
 -20  -4   1      341.20      363.73      3.70 o 
 -18  -4   1      108.42      103.40      1.19 o 
 -16  -4   1      199.93      189.58      3.25 o 
 -14  -4   1      100.58       95.79      1.66 o 
 -12  -4   1      106.05       87.97      1.55 o 
 -10  -4   1     1183.99     1135.19     13.21 o 
  -8  -4   1     3136.75     3014.95     37.73 o 
  -6  -4   1      358.82      348.00      4.31 o 
  -4  -4   1      108.40       84.97      1.11 o 
  -2  -4   1      382.61      351.70      3.15 o 
   0  -4   1       61.25       67.83      1.20 o 
   2  -4   1      890.66      831.98     10.25 o 
   4  -4   1      693.55      656.53      7.67 o 
   6  -4   1       61.60       66.46      1.13 o 
   8  -4   1      864.95      887.14      9.80 o 
  10  -4   1      293.48      305.17      3.74 o 
  12  -4   1      231.44      233.37      3.98 o 
  14  -4   1      731.18      721.90      9.03 o 
  16  -4   1      662.76      639.63      6.81 o 
  18  -4   1      541.84      511.27      6.71 o 
  20  -4   1      757.50      774.86      7.91 o 
  22  -4   1      145.63      137.89      1.74 o 
  24  -4   1       95.30       91.97      1.73 o 
  26  -4   1      737.79      727.85      9.78 o 
  28  -4   1       46.35       49.81      1.02 o 
  30  -4   1      187.01      189.56      1.86 o 
  32  -4   1      280.94      280.90      2.70 o 
  34  -4   1      156.24      172.27      1.56 o 
 -37  -3   1       77.37       63.17      2.62 o 
 -35  -3   1      248.08      254.54      2.68 o 
 -33  -3   1       79.11       75.03      1.43 o 
 -31  -3   1       38.40       39.58      1.15 o 
 -29  -3   1     1410.48     1397.68      6.55 o 
 -27  -3   1      161.45      161.79      3.24 o 
 -25  -3   1      825.84      794.74     14.72 o 
 -23  -3   1     1610.75     1576.30     19.93 o 
 -21  -3   1      477.17      458.41      7.29 o 
 -19  -3   1       31.17       31.40      0.67 o 
 -17  -3   1       28.14       27.27      0.60 o 
 -15  -3   1      362.61      390.54      5.58 o 
 -13  -3   1      282.28      289.65      5.05 o 
 -11  -3   1     1061.38     1121.00     11.48 o 
  -9  -3   1      468.39      472.87      7.23 o 
  -7  -3   1        1.69        3.62      1.17 o 
  -5  -3   1       80.11       60.29      1.57 o 
  -3  -3   1     3348.53     3363.18     15.61 o 
  -1  -3   1      284.41      257.86      2.41 o 
   1  -3   1      913.61      863.54      9.08 o 
   3  -3   1       84.59       74.16      2.09 o 
   5  -3   1     3052.51     3235.69     28.96 o 
   7  -3   1      652.98      686.51      8.04 o 
   9  -3   1     2202.58     2266.04     29.15 o 
  11  -3   1       27.48       30.66      0.97 o 
  13  -3   1      196.02      195.14      2.42 o 
  15  -3   1      232.62      224.36      2.64 o 
  17  -3   1       46.03       47.70      1.34 o 
  19  -3   1      201.84      209.07      2.53 o 
  21  -3   1     1248.97     1254.87     16.27 o 
  23  -3   1     3298.79     3365.74     44.08 o 
  25  -3   1     1028.06     1024.63     11.85 o 
  27  -3   1     2489.07     2555.81     30.76 o 
  29  -3   1      735.90      756.08      6.31 o 
  31  -3   1      469.75      463.46      4.53 o 
  33  -3   1      117.00      110.68      1.63 o 
  35  -3   1       71.77       70.74      3.17 o 
  37  -3   1      108.77      139.83      2.96 o 
 -40  -2   1        6.99        4.36      0.69 o 
 -38  -2   1       66.71       60.05      2.23 o 
 -36  -2   1       28.20       32.63      1.55 o 
 -34  -2   1      772.53      726.20     17.35 o 
 -32  -2   1      126.79      122.61      1.93 o 
 -30  -2   1     1151.67     1176.54     20.61 o 
 -28  -2   1      562.22      561.56      8.91 o 
 -26  -2   1     1593.84     1549.77      6.69 o 
 -24  -2   1      384.68      343.08      5.03 o 
 -22  -2   1      309.47      332.77      4.73 o 
 -20  -2   1     1556.10     1485.00     19.49 o 
 -18  -2   1      748.72      768.80      9.61 o 
 -16  -2   1      333.03      309.58      4.30 o 
 -14  -2   1      973.64     1006.97     18.54 o 
 -12  -2   1     1679.61     1703.81     29.82 o 
 -10  -2   1     3524.05     3334.35     44.14 o 
  -8  -2   1     2660.51     2605.13     27.29 o 
  -6  -2   1     1379.81     1311.71     11.68 o 
  -4  -2   1      665.92      670.96      5.42 o 
  -2  -2   1     2362.40     2316.56     13.10 o 
   0  -2   1    12663.52    12078.09     90.28 o 
   2  -2   1     1764.01     1640.96     12.31 o 
   4  -2   1      431.25      384.95      4.12 o 
   6  -2   1      455.41      468.99      4.99 o 
   8  -2   1     1874.54     2054.69     21.06 o 
  10  -2   1      352.49      351.13      4.24 o 
  12  -2   1      746.27      860.82      9.27 o 
  14  -2   1      808.08      792.95      5.62 o 
  16  -2   1     2128.58     2064.93     18.04 o 
  18  -2   1      764.62      731.73      5.27 o 
  20  -2   1      535.25      476.75      3.69 o 
  22  -2   1     1844.67     1764.54     18.07 o 
  24  -2   1     1225.72     1212.24     10.82 o 
  26  -2   1      100.69      110.08      2.84 o 
  28  -2   1      944.72      934.57      9.22 o 
  30  -2   1      384.01      367.60      6.42 o 
  32  -2   1       17.76       18.97      0.94 o 
  34  -2   1       34.20       34.38      1.15 o 
  36  -2   1      174.42      174.67      1.67 o 
  38  -2   1      106.86      112.80      4.32 o 
  40  -2   1       15.74       25.11      0.87 o 
 -41  -1   1       62.22       57.32      0.99 o 
 -39  -1   1      187.99      203.20      2.25 o 
 -37  -1   1      148.33      137.61      2.60 o 
 -35  -1   1     1165.37     1037.47     22.64 o 
 -33  -1   1       11.39        8.68      0.88 o 
 -31  -1   1      146.27      116.87      3.09 o 
 -29  -1   1      987.90      983.44     12.79 o 
 -27  -1   1      111.35      109.03      1.70 o 
 -25  -1   1      950.17      928.58     12.37 o 
 -23  -1   1       32.44       50.82      1.22 o 
 -21  -1   1      967.85      970.32     18.73 o 
 -19  -1   1      423.76      421.17      2.86 o 
 -17  -1   1     1196.93     1273.58     11.43 o 
 -15  -1   1     1186.71     1157.77     11.63 o 
 -13  -1   1     1005.61      914.86     12.56 o 
 -11  -1   1        6.73        9.53      1.02 o 
  -9  -1   1     4848.51     4556.68     41.01 o 
  -7  -1   1     1505.64     1477.39     17.33 o 
  -5  -1   1     1412.40     1334.53     12.83 o 
  -3  -1   1     9743.81     8850.08     14.47 o 
  -1  -1   1    13150.76    12358.79    200.12 o 
   1  -1   1     7918.85     7301.86     48.95 o 
   3  -1   1    31324.76    29174.29    186.98 o 
   5  -1   1     5262.25     4987.67     71.52 o 
   7  -1   1     4908.99     4624.96     31.60 o 
   9  -1   1     3424.83     3389.94     11.61 o 
  11  -1   1     5231.67     5071.00     42.69 o 
  13  -1   1     4805.31     4710.86     39.34 o 
  15  -1   1      961.02      984.96      8.86 o 
  17  -1   1      162.03      172.95      1.75 o 
  19  -1   1      778.83      721.73      3.84 o 
  21  -1   1     1170.91     1090.35      7.05 o 
  23  -1   1      127.08      103.45      1.10 o 
  25  -1   1      125.66      130.69      1.60 o 
  27  -1   1       81.91       69.49      1.65 o 
  29  -1   1       82.97       75.64      1.52 o 
  31  -1   1      115.03      103.07      1.85 o 
  33  -1   1       35.04       33.01      0.99 o 
  35  -1   1      150.99      108.41      1.49 o 
  37  -1   1      285.92      286.58      5.54 o 
  39  -1   1       15.88       10.50      1.06 o 
  41  -1   1       43.07       50.94      1.35 o 
 -42   0   1       11.22       12.61      0.86 o 
 -40   0   1        1.59        0.82      1.29 o 
 -38   0   1      322.01      317.94      4.46 o 
 -36   0   1      298.78      294.24      3.31 o 
 -34   0   1       76.63       82.27      2.45 o 
 -32   0   1      115.91       93.44      2.45 o 
 -30   0   1      205.93      151.47      3.70 o 
 -28   0   1      265.38      279.81      3.43 o 
 -26   0   1      291.20      339.77      4.02 o 
 -24   0   1       15.30       20.56      1.02 o 
 -22   0   1        3.83        2.73      0.73 o 
 -20   0   1       12.55       14.26      1.40 o 
 -18   0   1    12429.28    13244.33     88.78 o 
 -16   0   1     7409.02     7489.95     66.04 o 
 -14   0   1      844.44      862.46     12.36 o 
 -12   0   1       86.50      123.73      1.92 o 
 -10   0   1      411.59      327.67      4.62 o 
  -8   0   1     2582.62     2629.88     43.52 o 
  -6   0   1      200.19      202.43      2.43 o 
  -4   0   1      599.25      581.40      3.67 o 
  -2   0   1      684.39      674.75     14.06 o 
   0   0   1      714.10      742.96      5.59 o 
   2   0   1      425.28      451.14      3.06 o 
   4   0   1     3309.49     3366.44     23.36 o 
   6   0   1     8777.95     8729.18     72.94 o 
   8   0   1       22.40       17.31      0.72 o 
  10   0   1     3778.07     3791.16     39.30 o 
  12   0   1     2307.01     2375.18     20.48 o 
  14   0   1    17124.14    18368.28     67.91 o 
  16   0   1      141.12      142.69      1.48 o 
  18   0   1     6962.39     7593.37     32.00 o 
  20   0   1      125.23      156.60      1.25 o 
  22   0   1       54.38       62.76      0.83 o 
  24   0   1      543.96      520.27      4.93 o 
  26   0   1     1160.94     1095.86      8.59 o 
  28   0   1       26.22       30.17      1.28 o 
  30   0   1        7.84        9.00      0.71 o 
  32   0   1        8.24       15.24      1.50 o 
  34   0   1      248.30      267.06      4.06 o 
  36   0   1      256.04      252.22      2.82 o 
  38   0   1        0.53       -0.56      0.91 o 
  40   0   1       26.22       18.78      0.89 o 
  42   0   1       45.88       51.95      2.51 o 
 -41   1   1       62.43       55.21      1.82 o 
 -39   1   1      190.34      199.99      3.55 o 
 -37   1   1      149.52      133.75      2.51 o 
 -35   1   1     1165.32     1011.73     13.61 o 
 -33   1   1       10.66       10.42      0.88 o 
 -31   1   1      143.40      116.62      2.02 o 
 -29   1   1      985.21      956.47     13.10 o 
 -27   1   1      115.61      110.63      1.63 o 
 -25   1   1      947.67      941.64      8.66 o 
 -23   1   1       31.83       51.17      1.64 o 
 -21   1   1      976.41     1011.02      8.46 o 
 -19   1   1      427.76      422.52      3.62 o 
 -17   1   1     1193.92     1243.89     13.39 o 
 -15   1   1     1186.91     1195.09     10.22 o 
 -13   1   1     1008.92      947.99     10.34 o 
 -11   1   1        5.74        8.35      1.86 o 
  -9   1   1     4838.76     4788.28     59.44 o 
  -7   1   1     1501.37     1542.60     17.51 o 
  -5   1   1     1416.08     1409.80     21.42 o 
  -3   1   1     9758.87     9481.10    172.84 o 
  -1   1   1    13144.54    12218.79    409.97 o 
   1   1   1     7933.00     7709.24     90.67 o 
   3   1   1    31267.72    26997.43    112.74 o 
   5   1   1     5258.94     5099.17     38.31 o 
   7   1   1     4925.88     4628.43     51.03 o 
   9   1   1     3439.30     3402.85     29.85 o 
  11   1   1     5225.73     5184.39     40.56 o 
  13   1   1     4798.88     4646.89     48.74 o 
  15   1   1      959.19      972.29      8.06 o 
  17   1   1      162.44      173.10      1.85 o 
  19   1   1      785.20      727.54      4.77 o 
  21   1   1     1176.91     1106.46      7.26 o 
  23   1   1      124.49      103.49      1.28 o 
  25   1   1      123.22      127.14      1.96 o 
  27   1   1       83.78       74.67      1.22 o 
  29   1   1       83.79       77.05      1.73 o 
  31   1   1      117.74      105.60      2.13 o 
  33   1   1       33.06       30.11      1.19 o 
  35   1   1      150.97      106.53      2.52 o 
  37   1   1      287.16      291.71      3.46 o 
  39   1   1       15.94       12.01      0.79 o 
  41   1   1       43.56       43.89      3.22 o 
 -40   2   1        7.31        6.69      1.02 o 
 -38   2   1       67.20       61.99      1.81 o 
 -36   2   1       28.12       34.61      0.95 o 
 -34   2   1      775.59      719.36     15.10 o 
 -32   2   1      121.16      114.35      2.83 o 
 -30   2   1     1151.18     1182.68     12.39 o 
 -28   2   1      556.13      543.81     12.47 o 
 -26   2   1     1612.92     1580.70     16.75 o 
 -24   2   1      380.73      342.08      5.21 o 
 -22   2   1      309.76      334.40      4.04 o 
 -20   2   1     1551.72     1503.61     13.42 o 
 -18   2   1      751.00      814.51      6.73 o 
 -16   2   1      332.42      318.99      3.51 o 
 -14   2   1      978.78     1064.10     10.11 o 
 -12   2   1     1677.10     1820.77     12.56 o 
 -10   2   1     3548.54     3604.43     33.43 o 
  -8   2   1     2683.45     2829.55     23.72 o 
  -6   2   1     1364.38     1357.09     18.07 o 
  -4   2   1      663.91      693.50     15.90 o 
  -2   2   1     2359.81     2445.21     26.02 o 
   0   2   1    12682.51    12645.55     84.88 o 
   2   2   1     1757.65     1682.68     29.85 o 
   4   2   1      434.40      421.23      4.44 o 
   6   2   1      449.93      491.54      4.36 o 
   8   2   1     1880.02     2068.81     36.12 o 
  10   2   1      347.53      346.22      4.43 o 
  12   2   1      759.44      890.60     16.57 o 
  14   2   1      819.29      804.41      5.68 o 
  16   2   1     2149.94     2106.45     15.38 o 
  18   2   1      769.87      746.99      4.00 o 
  20   2   1      541.44      480.96      3.56 o 
  22   2   1     1834.08     1742.35     16.95 o 
  24   2   1     1220.94     1195.31     12.39 o 
  26   2   1      101.94      115.56      1.59 o 
  28   2   1      950.46      968.37     11.97 o 
  30   2   1      382.31      383.68      4.57 o 
  32   2   1       18.44       18.31      0.93 o 
  34   2   1       35.27       33.39      1.01 o 
  36   2   1      176.62      189.55      2.84 o 
  38   2   1      109.75      125.41      2.55 o 
  40   2   1       14.88       21.80      0.98 o 
 -37   3   1       76.60       68.60      1.71 o 
 -35   3   1      247.62      256.66      8.95 o 
 -33   3   1       78.35       80.39      2.47 o 
 -31   3   1       39.39       36.37      1.36 o 
 -29   3   1     1405.56     1422.39     14.84 o 
 -27   3   1      162.68      179.37      2.76 o 
 -25   3   1      819.89      835.63     16.10 o 
 -23   3   1     1624.02     1593.12     15.30 o 
 -21   3   1      478.85      474.36      4.30 o 
 -19   3   1       31.98       33.58      0.73 o 
 -17   3   1       28.00       30.34      0.55 o 
 -15   3   1      363.01      413.09      2.93 o 
 -13   3   1      282.85      299.11      3.09 o 
 -11   3   1     1063.32     1167.37     12.16 o 
  -9   3   1      465.89      490.34      7.77 o 
  -7   3   1        2.10        9.28      1.62 o 
  -5   3   1       82.00       67.30      1.73 o 
  -3   3   1     3361.35     3568.98     23.32 o 
  -1   3   1      282.03      271.05      3.77 o 
   1   3   1      921.86      893.88     13.75 o 
   3   3   1       88.57       85.41      1.91 o 
   5   3   1     3050.05     3350.58     42.14 o 
   7   3   1      649.37      701.28     11.66 o 
   9   3   1     2191.18     2353.29     30.27 o 
  11   3   1       29.11       33.02      0.87 o 
  13   3   1      196.20      205.99      2.31 o 
  15   3   1      234.01      233.71      2.24 o 
  17   3   1       45.97       46.88      0.74 o 
  19   3   1      200.55      210.68      2.64 o 
  21   3   1     1238.26     1239.51      8.54 o 
  23   3   1     3300.24     3363.56     30.32 o 
  25   3   1     1029.67     1040.06      8.99 o 
  27   3   1     2493.90     2580.16     44.04 o 
  29   3   1      721.95      755.33     18.29 o 
  31   3   1      468.46      475.70      9.54 o 
  33   3   1      119.32      117.49      3.39 o 
  35   3   1       72.06       81.60      1.74 o 
  37   3   1      107.94      142.38      8.36 o 
 -34   4   1       32.69       32.34      1.09 o 
 -32   4   1      448.48      475.08     21.98 o 
 -30   4   1      542.31      540.73      4.59 o 
 -28   4   1       80.25       85.89      1.59 o 
 -26   4   1      392.51      431.14      9.22 o 
 -24   4   1      461.60      447.65     16.19 o 
 -22   4   1      236.99      252.30      4.93 o 
 -20   4   1      340.91      378.38      6.18 o 
 -18   4   1      107.10      110.16      2.41 o 
 -16   4   1      199.90      195.77      2.61 o 
 -14   4   1      100.59       99.51      1.54 o 
 -12   4   1      106.29       95.25      1.37 o 
 -10   4   1     1186.54     1176.51     12.84 o 
  -8   4   1     3140.17     3235.76     20.61 o 
  -6   4   1      369.66      392.76      4.74 o 
  -4   4   1      108.26       89.61      1.07 o 
  -2   4   1      385.54      389.20      4.18 o 
   0   4   1       61.65       77.30      0.92 o 
   2   4   1      895.70      910.96      8.03 o 
   4   4   1      693.59      709.75      6.47 o 
   6   4   1       60.18       65.73      1.04 o 
   8   4   1      875.75      923.61      9.23 o 
  10   4   1      297.47      322.75      4.15 o 
  12   4   1      235.75      246.79      2.64 o 
  14   4   1      718.46      739.80      8.99 o 
  16   4   1      665.70      675.04      8.08 o 
  18   4   1      541.88      536.55      8.04 o 
  20   4   1      758.57      816.85     15.42 o 
  22   4   1      149.37      145.42      3.45 o 
  24   4   1       94.44       98.28      1.56 o 
  26   4   1      738.05      781.39     13.47 o 
  28   4   1       45.34       48.57      1.66 o 
  30   4   1      184.34      207.70      4.83 o 
  32   4   1      284.82      287.06      9.99 o 
  34   4   1      154.44      160.50      9.33 o 
 -31   5   1       11.54       15.50      1.07 o 
 -29   5   1      109.11      115.33      5.45 o 
 -27   5   1       44.58       45.19      2.95 o 
 -25   5   1       11.43        6.70      1.19 o 
 -23   5   1      603.85      659.22      6.05 o 
 -21   5   1       77.53       73.73      2.78 o 
 -19   5   1      149.32      145.59      8.45 o 
 -17   5   1       42.74       44.73      1.66 o 
 -15   5   1      240.18      249.93      6.66 o 
 -13   5   1      293.91      283.25      3.12 o 
 -11   5   1      133.41      147.31      2.95 o 
  -9   5   1      142.67      139.62      3.06 o 
  -7   5   1      673.47      657.88      5.27 o 
  -5   5   1      427.23      424.56      3.88 o 
  -3   5   1     1311.42     1322.66      9.99 o 
  -1   5   1      183.91      194.27      2.94 o 
   1   5   1       40.23       42.80      1.43 o 
   3   5   1     1475.71     1499.17     12.39 o 
   5   5   1      283.19      296.24      3.91 o 
   7   5   1      180.85      183.90      2.84 o 
   9   5   1      235.71      228.06      2.14 o 
  11   5   1      382.67      367.81      5.68 o 
  13   5   1      335.55      335.20      6.83 o 
  15   5   1      371.64      378.23     10.80 o 
  17   5   1      131.47      118.22      3.32 o 
  19   5   1       42.14       38.58      1.58 o 
  21   5   1      260.25      261.17      8.30 o 
  23   5   1      341.82      346.89     11.99 o 
  25   5   1      190.05      196.24      2.84 o 
  27   5   1      129.76      139.81      7.26 o 
  29   5   1       73.53       86.62      2.82 o 
 -24   6   1       45.27       43.28      1.40 o 
 -22   6   1       74.35       66.71      2.22 o 
 -20   6   1      194.60      181.35      6.09 o 
 -18   6   1      188.63      191.94      5.52 o 
 -16   6   1      105.36      103.49      2.70 o 
 -14   6   1      113.19      131.74      3.51 o 
 -12   6   1       94.27       90.00      2.29 o 
 -10   6   1      318.72      330.94      5.42 o 
  -8   6   1      273.84      277.76      8.22 o 
  -6   6   1      386.13      401.60     11.73 o 
  -4   6   1      512.91      530.70     14.91 o 
  -2   6   1      709.78      705.30     20.15 o 
   0   6   1      500.12      535.92     12.74 o 
   2   6   1      535.07      538.24     14.62 o 
   4   6   1      486.34      491.44      9.94 o 
   6   6   1       10.18        8.30      0.88 o 
   8   6   1      172.73      176.14      5.95 o 
  10   6   1      267.60      264.33      7.80 o 
  12   6   1      414.69      446.20     14.77 o 
  14   6   1      338.97      349.32      9.37 o 
  16   6   1        4.57        7.10      1.35 o 
  18   6   1      122.19      134.56      2.44 o 
  20   6   1      129.65      117.45      3.94 o 
  22   6   1       63.79       70.25      1.53 o 
  24   6   1       35.67       26.29      2.09 o 
 -11   7   1       66.65       60.02      1.83 o 
  -9   7   1       62.45       61.84      5.06 o 
  -7   7   1       52.48       56.00      3.13 o 
  -5   7   1      225.87      218.92     14.20 o 
  -3   7   1      446.54      448.19     24.32 o 
  -1   7   1       16.73       24.01      2.36 o 
   1   7   1      108.14      125.24      3.37 o 
   3   7   1      121.23      136.01      3.31 o 
   5   7   1      149.85      139.70      7.80 o 
   7   7   1      321.09      341.62      3.65 o 
   9   7   1       65.45       83.01      4.75 o 
  11   7   1      296.32      279.20     36.75 o 
  -9  -7   2      107.89      107.25      4.08 o 
  -7  -7   2        1.66        1.27      0.76 o 
  -5  -7   2        3.76        4.86      0.88 o 
  -3  -7   2       93.92       96.78      4.48 o 
  -1  -7   2       96.97       97.47      2.27 o 
   1  -7   2      106.66      118.36      6.19 o 
   3  -7   2      912.65      845.72      4.40 o 
   5  -7   2      107.42      122.54      2.72 o 
   7  -7   2      135.42      139.73      7.80 o 
   9  -7   2       56.40       58.08      2.04 o 
 -22  -6   2       21.69       19.37      1.12 o 
 -20  -6   2       37.70       32.00      2.37 o 
 -18  -6   2       24.91       21.88      0.84 o 
 -16  -6   2      153.14      149.37      3.79 o 
 -14  -6   2      424.94      439.78     10.05 o 
 -12  -6   2      244.43      254.76      5.90 o 
 -10  -6   2       53.69       58.16      1.64 o 
  -8  -6   2       48.04       45.01      1.84 o 
  -6  -6   2      421.82      412.13     14.08 o 
  -4  -6   2       85.25       81.49      1.42 o 
  -2  -6   2      184.45      190.75      5.23 o 
   0  -6   2      590.98      630.29     13.92 o 
   2  -6   2        8.95       11.44      0.79 o 
   4  -6   2      292.96      288.60      5.25 o 
   6  -6   2      568.88      580.43     14.20 o 
   8  -6   2       60.10       57.31      1.05 o 
  10  -6   2       45.38       47.12      1.03 o 
  12  -6   2       96.45       90.57      2.28 o 
  14  -6   2       62.78       46.47      1.47 o 
  16  -6   2       48.34       47.39      1.19 o 
  18  -6   2      131.71      153.65      1.68 o 
  20  -6   2       91.63       91.40      2.40 o 
  22  -6   2        1.22        1.29      0.77 o 
 -29  -5   2      338.67      333.58      2.87 o 
 -27  -5   2        1.24        2.22      0.83 o 
 -25  -5   2      138.37      148.30      2.29 o 
 -23  -5   2      429.64      435.72      6.79 o 
 -21  -5   2      683.51      645.14     17.42 o 
 -19  -5   2      240.33      233.24      3.74 o 
 -17  -5   2       49.00       43.02      1.38 o 
 -15  -5   2       28.02       21.53      1.01 o 
 -13  -5   2       17.43       16.36      1.21 o 
 -11  -5   2       73.01       63.56      1.71 o 
  -9  -5   2       82.68       91.10      2.02 o 
  -7  -5   2      183.02      175.18      2.57 o 
  -5  -5   2      633.23      638.43      9.35 o 
  -3  -5   2     1167.04     1142.07     15.21 o 
  -1  -5   2      284.32      302.25      4.46 o 
   1  -5   2     1406.21     1357.33     19.62 o 
   3  -5   2      688.02      665.58      7.34 o 
   5  -5   2       74.82       81.56      1.46 o 
   7  -5   2      176.70      177.76      3.44 o 
   9  -5   2      671.50      647.36      9.43 o 
  11  -5   2       30.15       24.19      0.78 o 
  13  -5   2       33.42       32.01      0.88 o 
  15  -5   2       98.78       77.94      1.39 o 
  17  -5   2      193.14      188.68      3.63 o 
  19  -5   2       25.41       24.94      0.81 o 
  21  -5   2       56.22       50.90      1.08 o 
  23  -5   2      100.78       97.16      1.69 o 
  25  -5   2      271.61      289.47      4.27 o 
  27  -5   2      126.85      128.39      2.28 o 
  29  -5   2       86.42       90.23      1.69 o 
 -34  -4   2       34.88       32.47      1.33 o 
 -32  -4   2       52.38       58.06      1.35 o 
 -30  -4   2      106.36      115.07      2.06 o 
 -28  -4   2       70.20       73.27      2.10 o 
 -26  -4   2     1704.13     1663.42      8.96 o 
 -24  -4   2      235.36      208.40      5.01 o 
 -22  -4   2       94.65       96.82      1.76 o 
 -20  -4   2     1265.93     1255.08     12.14 o 
 -18  -4   2       73.59       70.90      1.15 o 
 -16  -4   2       74.18       70.77      1.14 o 
 -14  -4   2       99.78      110.57      1.93 o 
 -12  -4   2      169.56      162.37      3.17 o 
 -10  -4   2      188.37      186.26      2.74 o 
  -8  -4   2      125.54      122.68      2.31 o 
  -6  -4   2     1116.03     1070.01     10.08 o 
  -4  -4   2      366.22      360.87      3.27 o 
  -2  -4   2      315.16      327.31      3.16 o 
   0  -4   2      587.18      549.37      4.24 o 
   2  -4   2      386.99      388.19      3.59 o 
   4  -4   2      855.79      799.67      7.64 o 
   6  -4   2      344.96      317.86      3.33 o 
   8  -4   2     1556.42     1539.77     16.19 o 
  10  -4   2      470.44      463.76      4.51 o 
  12  -4   2      210.61      224.39      2.55 o 
  14  -4   2       99.23       89.79      1.09 o 
  16  -4   2       16.00       18.82      0.57 o 
  18  -4   2      264.73      251.45      3.51 o 
  20  -4   2       24.28       20.82      0.95 o 
  22  -4   2      111.41      111.76      2.50 o 
  24  -4   2      329.72      349.74      4.23 o 
  26  -4   2     1065.12     1120.13     12.08 o 
  28  -4   2      704.50      749.97      4.20 o 
  30  -4   2      384.84      413.40      6.19 o 
  32  -4   2       43.38       35.72      0.72 o 
  34  -4   2      207.36      246.41      2.66 o 
 -37  -3   2      225.01      224.59      5.12 o 
 -35  -3   2      538.31      519.23     10.46 o 
 -33  -3   2      236.50      233.13      3.93 o 
 -31  -3   2      104.81      105.88      1.72 o 
 -29  -3   2       64.48       61.93      1.23 o 
 -27  -3   2      520.33      519.07      9.05 o 
 -25  -3   2      151.24      140.84      1.96 o 
 -23  -3   2      179.49      187.10      2.96 o 
 -21  -3   2      265.22      256.06      2.94 o 
 -19  -3   2      457.45      451.84      3.83 o 
 -17  -3   2      189.30      186.26      1.78 o 
 -15  -3   2      750.15      714.29      8.70 o 
 -13  -3   2       97.61       96.95      1.07 o 
 -11  -3   2     1236.90     1289.18     13.93 o 
  -9  -3   2       62.53       42.24      0.69 o 
  -7  -3   2      552.19      520.26      3.87 o 
  -5  -3   2      760.90      802.50      3.83 o 
  -3  -3   2      486.85      472.01      4.64 o 
  -1  -3   2     1149.84     1238.57     10.31 o 
   1  -3   2     2512.61     2676.32     29.84 o 
   3  -3   2     2167.28     2183.89     44.47 o 
   5  -3   2     2063.15     2148.50     20.39 o 
   7  -3   2      170.21      174.17      1.51 o 
   9  -3   2     2283.92     2322.62     23.86 o 
  11  -3   2      510.38      502.94      4.58 o 
  13  -3   2      377.47      376.59      2.57 o 
  15  -3   2      452.01      455.03      4.57 o 
  17  -3   2      509.70      500.09      5.21 o 
  19  -3   2      535.35      531.80      6.27 o 
  21  -3   2      249.28      247.90      2.63 o 
  23  -3   2     2454.72     2493.28     33.32 o 
  25  -3   2     1601.65     1644.60     23.43 o 
  27  -3   2     1993.86     2086.33     25.55 o 
  29  -3   2       71.84       71.84      2.07 o 
  31  -3   2      159.74      175.27      1.50 o 
  33  -3   2       16.57       21.88      0.76 o 
  35  -3   2       64.68       68.48      1.04 o 
  37  -3   2       71.67       75.11      4.77 o 
 -40  -2   2      222.75      237.33      2.81 o 
 -38  -2   2       72.65       71.02      1.41 o 
 -36  -2   2       22.29       21.33      0.93 o 
 -34  -2   2      155.91      151.04      4.15 o 
 -32  -2   2      195.39      172.16      2.47 o 
 -30  -2   2     1164.33     1160.88     20.01 o 
 -28  -2   2     1467.86     1454.04     25.39 o 
 -26  -2   2     1183.50     1198.18     11.35 o 
 -24  -2   2      617.82      587.72      5.49 o 
 -22  -2   2      179.36      172.17      2.16 o 
 -20  -2   2       18.22       26.76      0.76 o 
 -18  -2   2     2747.38     2641.60     23.19 o 
 -16  -2   2     1599.62     1590.41     15.82 o 
 -14  -2   2      366.14      316.99      3.88 o 
 -12  -2   2     2761.72     2846.52     33.32 o 
 -10  -2   2      152.37      136.11      1.58 o 
  -8  -2   2     1602.54     1610.43     19.27 o 
  -6  -2   2      773.75      689.70      4.93 o 
  -4  -2   2      307.32      283.20      2.68 o 
  -2  -2   2       35.86       46.46      1.28 o 
   0  -2   2     2777.31     2717.02     19.53 o 
   2  -2   2     1231.92     1208.84     11.51 o 
   4  -2   2     4089.48     4193.31     55.77 o 
   6  -2   2     7829.84     8150.39    112.56 o 
   8  -2   2      151.28      153.99      1.96 o 
  10  -2   2      994.71     1049.01     14.15 o 
  12  -2   2     2339.31     2455.51     22.59 o 
  14  -2   2     2174.03     2058.70     22.36 o 
  16  -2   2      125.65      106.99      1.32 o 
  18  -2   2      735.56      740.54      6.39 o 
  20  -2   2     1228.63     1212.68      7.86 o 
  22  -2   2     1152.51     1164.51     12.91 o 
  24  -2   2      114.17      119.81      1.23 o 
  26  -2   2     2538.48     2473.57     33.38 o 
  28  -2   2     1096.90     1081.16      8.97 o 
  30  -2   2      591.27      607.85      8.52 o 
  32  -2   2      920.01      917.44     13.23 o 
  34  -2   2      924.05      966.50     10.48 o 
  36  -2   2      209.13      237.47      1.91 o 
  38  -2   2       96.97      102.82      2.20 o 
 -41  -1   2        1.03        1.11      1.21 o 
 -39  -1   2        0.79        2.64      0.91 o 
 -37  -1   2      254.60      242.85      1.88 o 
 -35  -1   2       15.11       10.16      0.87 o 
 -33  -1   2       15.07       12.72      1.00 o 
 -31  -1   2      697.10      694.51     10.54 o 
 -29  -1   2     1974.86     1921.68     22.68 o 
 -27  -1   2      413.88      422.54      5.16 o 
 -25  -1   2     1045.70     1001.42      6.77 o 
 -23  -1   2     1091.41     1047.65      8.30 o 
 -21  -1   2      344.38      326.75      3.53 o 
 -19  -1   2     1095.62     1019.56      7.29 o 
 -17  -1   2       18.28       32.66      1.08 o 
 -15  -1   2     3818.68     4087.13     19.10 o 
 -13  -1   2     1270.92     1366.50     10.11 o 
 -11  -1   2     1428.72     1364.55      8.03 o 
  -9  -1   2      458.53      382.45      7.74 o 
  -7  -1   2     4852.90     4631.50     60.83 o 
  -5  -1   2     3178.89     3126.91     32.02 o 
  -3  -1   2    11939.88    11514.70    122.12 o 
  -1  -1   2     7352.46     7359.83     80.68 o 
   1  -1   2    10083.28     9872.79     89.09 o 
   3  -1   2     7359.72     7355.52     59.42 o 
   5  -1   2     1093.75     1082.65      9.14 o 
   7  -1   2      285.65      281.52      2.56 o 
   9  -1   2      587.05      579.56      7.44 o 
  11  -1   2      735.94      797.41     10.41 o 
  13  -1   2       75.88       80.13      1.10 o 
  15  -1   2       21.29       30.72      2.04 o 
  17  -1   2     3618.91     3908.14     25.14 o 
  19  -1   2      239.97      242.51      1.74 o 
  21  -1   2      499.98      515.24      3.24 o 
  23  -1   2     2665.39     2563.73     14.43 o 
  25  -1   2     1226.56     1247.66      8.43 o 
  27  -1   2       58.83       60.09      1.13 o 
  29  -1   2       44.78       46.25      0.82 o 
  31  -1   2      298.31      291.51      4.60 o 
  33  -1   2      404.37      379.53      7.50 o 
  35  -1   2        1.91        1.45      0.73 o 
  37  -1   2       58.21       58.61      1.14 o 
  39  -1   2       20.35       21.95      1.10 o 
 -42   0   2       84.58      106.66      2.89 o 
 -40   0   2       39.04       42.76      2.17 o 
 -38   0   2       50.21       45.78      1.10 o 
 -36   0   2       50.64       36.64      1.20 o 
 -34   0   2       59.71       64.65      1.18 o 
 -32   0   2      453.32      406.66      5.78 o 
 -30   0   2      472.26      449.91      7.76 o 
 -28   0   2        2.94        3.65      0.95 o 
 -26   0   2     1000.40      939.69      9.45 o 
 -24   0   2       38.72       34.39      1.31 o 
 -22   0   2       64.34       56.48      1.09 o 
 -20   0   2     1430.39     1431.58     12.29 o 
 -18   0   2     1269.22     1271.54     14.30 o 
 -16   0   2      912.68      932.64      5.43 o 
 -14   0   2     1380.55     1485.41     15.31 o 
 -12   0   2     1323.93     1359.39     16.37 o 
 -10   0   2      226.97      213.76      2.51 o 
  -8   0   2      264.91      276.86      5.36 o 
  -6   0   2     1081.15     1091.40      4.72 o 
  -4   0   2     4506.34     4816.31     47.43 o 
  -2   0   2     8422.10     8796.97     98.05 o 
   0   0   2    29046.73    26286.93    240.21 o 
   2   0   2     4395.12     4672.23     36.58 o 
   4   0   2     5559.06     5931.31     63.58 o 
   6   0   2     2720.99     2845.02     29.87 o 
   8   0   2     3546.48     3760.69     38.43 o 
  10   0   2      366.62      407.98      4.68 o 
  12   0   2      170.88      179.40      1.86 o 
  14   0   2      125.24      127.14      1.62 o 
  16   0   2     2099.92     2252.41     19.20 o 
  18   0   2       39.50       33.10      0.87 o 
  20   0   2       10.70       11.74      0.55 o 
  22   0   2      668.04      701.20      6.70 o 
  24   0   2      620.98      619.79      5.51 o 
  26   0   2      193.74      190.12      1.97 o 
  28   0   2      506.39      490.94      6.08 o 
  30   0   2      840.67      809.39      7.51 o 
  32   0   2     1830.75     1704.09     22.30 o 
  34   0   2        5.64        1.46      0.68 o 
  36   0   2        9.43       17.20      0.93 o 
  38   0   2       42.74       32.98      1.60 o 
  40   0   2      110.77      112.47      2.96 o 
 -41   1   2        0.75        0.28      1.17 o 
 -39   1   2        0.87        0.65      0.94 o 
 -37   1   2      257.24      245.73      5.11 o 
 -35   1   2       15.25       10.24      0.88 o 
 -33   1   2       14.35       11.87      0.80 o 
 -31   1   2      685.68      645.28      5.86 o 
 -29   1   2     1986.89     1921.04     27.71 o 
 -27   1   2      407.27      411.60      5.64 o 
 -25   1   2     1039.16      970.85      8.10 o 
 -23   1   2     1105.47     1066.27      7.74 o 
 -21   1   2      352.03      331.83      3.71 o 
 -19   1   2     1102.31     1058.25     11.38 o 
 -17   1   2       18.49       33.65      1.09 o 
 -15   1   2     3816.44     4111.79     27.38 o 
 -13   1   2     1279.87     1368.08     14.53 o 
 -11   1   2     1423.85     1461.05     13.19 o 
  -9   1   2      453.92      420.65      4.41 o 
  -7   1   2     4853.58     4951.78     45.71 o 
  -5   1   2     3209.24     3367.15     47.58 o 
  -3   1   2    11911.50    11843.25    141.73 o 
  -1   1   2     7357.90     7506.76     96.28 o 
   1   1   2    10079.76    10071.69     47.78 o 
   3   1   2     7365.44     7376.37     15.06 o 
   5   1   2     1095.42     1114.64     15.26 o 
   7   1   2      285.65      277.72      5.18 o 
   9   1   2      589.64      604.07      6.65 o 
  11   1   2      741.90      826.43      5.90 o 
  13   1   2       77.01       78.51      1.38 o 
  15   1   2       21.37       26.67      1.08 o 
  17   1   2     3597.51     3853.30     29.23 o 
  19   1   2      239.51      248.83      2.16 o 
  21   1   2      497.36      510.96      4.04 o 
  23   1   2     2664.17     2558.44     20.72 o 
  25   1   2     1218.00     1234.19      8.19 o 
  27   1   2       57.39       60.81      1.18 o 
  29   1   2       44.24       44.33      1.18 o 
  31   1   2      305.12      299.90      2.59 o 
  33   1   2      408.06      385.00      6.73 o 
  35   1   2        1.89        2.55      0.79 o 
  37   1   2       56.31       55.26      1.81 o 
  39   1   2       21.03       24.09      0.92 o 
 -40   2   2      228.29      215.01      2.82 o 
 -38   2   2       72.60       74.65      1.78 o 
 -36   2   2       21.46       17.97      0.91 o 
 -34   2   2      158.22      156.63      2.62 o 
 -32   2   2      198.80      176.18      1.84 o 
 -30   2   2     1160.67     1112.09      6.53 o 
 -28   2   2     1459.42     1357.85     22.70 o 
 -26   2   2     1192.98     1197.14     16.29 o 
 -24   2   2      611.36      592.41      9.36 o 
 -22   2   2      175.42      171.48      1.82 o 
 -20   2   2       17.21       25.20      0.88 o 
 -18   2   2     2770.03     2769.71     26.35 o 
 -16   2   2     1598.00     1618.73     15.04 o 
 -14   2   2      363.32      325.65      6.33 o 
 -12   2   2     2770.00     3066.30     34.17 o 
 -10   2   2      150.18      142.92      2.44 o 
  -8   2   2     1611.49     1709.07     20.95 o 
  -6   2   2      765.50      733.35      6.38 o 
  -4   2   2      309.40      310.79      3.54 o 
  -2   2   2       36.87       55.51      1.59 o 
   0   2   2     2781.09     2805.61     26.11 o 
   2   2   2     1231.12     1234.76     10.91 o 
   4   2   2     4068.55     4372.06     43.83 o 
   6   2   2     7798.20     8272.47     99.10 o 
   8   2   2      150.54      166.25      5.81 o 
  10   2   2      996.72     1077.40     11.87 o 
  12   2   2     2339.44     2593.72      7.36 o 
  14   2   2     2171.09     2094.20     15.47 o 
  16   2   2      122.28      106.59      0.91 o 
  18   2   2      737.75      769.81      3.26 o 
  20   2   2     1221.30     1212.62      9.40 o 
  22   2   2     1156.98     1166.19      7.79 o 
  24   2   2      116.98      126.75      1.15 o 
  26   2   2     2555.10     2537.39     17.64 o 
  28   2   2     1093.86     1082.80     10.92 o 
  30   2   2      587.59      611.81      8.23 o 
  32   2   2      922.69      957.44     14.10 o 
  34   2   2      925.06      952.44     25.41 o 
  36   2   2      207.18      258.81      3.49 o 
  38   2   2       94.69      105.68      1.72 o 
 -37   3   2      224.12      218.68      7.74 o 
 -35   3   2      536.04      507.02     13.37 o 
 -33   3   2      233.30      226.33      2.58 o 
 -31   3   2      105.09      104.62      2.37 o 
 -29   3   2       64.74       65.81      1.65 o 
 -27   3   2      520.60      506.60      9.18 o 
 -25   3   2      150.46      142.99      2.43 o 
 -23   3   2      182.28      191.04      2.95 o 
 -21   3   2      262.50      255.46      3.06 o 
 -19   3   2      458.56      471.98      5.87 o 
 -17   3   2      188.31      193.48      1.94 o 
 -15   3   2      749.74      772.32      8.71 o 
 -13   3   2       97.69      105.26      1.77 o 
 -11   3   2     1242.66     1383.16     17.61 o 
  -9   3   2       64.63       51.69      1.53 o 
  -7   3   2      551.85      558.04      9.30 o 
  -5   3   2      756.98      823.77      7.89 o 
  -3   3   2      485.91      486.72      5.63 o 
  -1   3   2     1149.52     1280.37     10.37 o 
   1   3   2     2515.13     2783.77     27.98 o 
   3   3   2     2159.96     2232.04     32.86 o 
   5   3   2     2058.28     2280.31     26.51 o 
   7   3   2      169.92      183.23      2.69 o 
   9   3   2     2288.87     2446.97     25.53 o 
  11   3   2      500.17      512.56      6.27 o 
  13   3   2      372.66      379.84      2.94 o 
  15   3   2      452.03      465.91      4.12 o 
  17   3   2      511.24      514.99      4.81 o 
  19   3   2      531.31      536.24      5.45 o 
  21   3   2      249.41      253.93      5.48 o 
  23   3   2     2444.88     2502.15     24.45 o 
  25   3   2     1610.12     1682.92     18.40 o 
  27   3   2     1991.33     2060.09     28.92 o 
  29   3   2       71.37       70.67      1.33 o 
  31   3   2      158.38      170.06      3.11 o 
  33   3   2       16.33       19.42      1.28 o 
  35   3   2       66.12       68.96      2.09 o 
  37   3   2       71.82       80.44      4.71 o 
 -34   4   2       35.92       35.28      1.69 o 
 -32   4   2       51.88       61.59      1.65 o 
 -30   4   2      106.72      113.97      5.07 o 
 -28   4   2       71.45       79.59      2.06 o 
 -26   4   2     1696.45     1730.30     61.70 o 
 -24   4   2      237.83      214.02      3.69 o 
 -22   4   2       90.24       95.07      1.89 o 
 -20   4   2     1259.60     1274.23     14.86 o 
 -18   4   2       75.11       72.11      1.26 o 
 -16   4   2       74.98       72.31      1.79 o 
 -14   4   2       99.76      118.75      2.14 o 
 -12   4   2      170.07      172.30      2.92 o 
 -10   4   2      187.07      198.50      2.54 o 
  -8   4   2      125.69      130.60      2.02 o 
  -6   4   2     1113.72     1117.83      8.74 o 
  -4   4   2      359.87      377.89      4.56 o 
  -2   4   2      315.30      350.50      2.59 o 
   0   4   2      589.97      591.18      4.95 o 
   2   4   2      381.98      411.79      3.77 o 
   4   4   2      857.80      828.33     10.12 o 
   6   4   2      347.44      332.90      3.64 o 
   8   4   2     1555.55     1597.11     16.64 o 
  10   4   2      470.26      486.07      4.37 o 
  12   4   2      209.04      230.64      2.70 o 
  14   4   2       98.19       92.81      2.80 o 
  16   4   2       15.28       15.83      1.17 o 
  18   4   2      260.33      253.88      5.04 o 
  20   4   2       24.09       21.26      1.68 o 
  22   4   2      112.49      118.53      1.48 o 
  24   4   2      325.44      346.33      7.04 o 
  26   4   2     1073.91     1088.10     18.28 o 
  28   4   2      699.87      737.56     13.50 o 
  30   4   2      382.88      431.49     12.28 o 
  32   4   2       42.65       35.43      1.09 o 
  34   4   2      206.05      187.68      3.50 o 
 -29   5   2      342.17      347.36     11.93 o 
 -27   5   2        1.36        2.26      1.22 o 
 -25   5   2      139.27      153.97      3.88 o 
 -23   5   2      431.44      454.05      9.46 o 
 -21   5   2      681.28      690.26      4.90 o 
 -19   5   2      235.76      219.71      6.01 o 
 -17   5   2       47.42       42.23      1.62 o 
 -15   5   2       28.66       28.73      1.09 o 
 -13   5   2       17.97       18.35      0.82 o 
 -11   5   2       74.39       68.27      1.70 o 
  -9   5   2       80.82       89.41      2.09 o 
  -7   5   2      181.06      181.29      3.09 o 
  -5   5   2      627.96      650.65      8.65 o 
  -3   5   2     1171.86     1168.87     12.79 o 
  -1   5   2      287.51      320.04      4.39 o 
   1   5   2     1404.91     1402.07     14.10 o 
   3   5   2      684.85      663.36      9.78 o 
   5   5   2       75.17       85.64      1.84 o 
   7   5   2      173.93      175.16      3.38 o 
   9   5   2      668.47      667.98      9.97 o 
  11   5   2       31.32       25.59      1.06 o 
  13   5   2       33.27       32.20      1.58 o 
  15   5   2       99.00       81.71      1.74 o 
  17   5   2      192.30      179.12      2.40 o 
  19   5   2       25.64       25.37      1.06 o 
  21   5   2       56.51       52.86      1.19 o 
  23   5   2      102.28       97.24      3.53 o 
  25   5   2      269.25      285.08     10.11 o 
  27   5   2      127.89      126.18      2.14 o 
  29   5   2       85.89       88.12      3.86 o 
 -22   6   2       21.21       18.84      0.93 o 
 -20   6   2       37.03       31.48      1.02 o 
 -18   6   2       26.22       21.43      1.37 o 
 -16   6   2      152.76      135.39      2.94 o 
 -14   6   2      423.87      431.71      6.39 o 
 -12   6   2      243.33      264.58      5.95 o 
 -10   6   2       53.70       58.14      1.83 o 
  -8   6   2       46.61       44.80      1.04 o 
  -6   6   2      420.65      416.77      7.95 o 
  -4   6   2       83.29       79.29      1.73 o 
  -2   6   2      181.94      183.10      3.10 o 
   0   6   2      596.48      640.33      6.56 o 
   2   6   2        8.20       10.45      1.07 o 
   4   6   2      300.27      311.01      7.19 o 
   6   6   2      559.87      576.56     12.79 o 
   8   6   2       59.23       55.65      2.12 o 
  10   6   2       46.99       49.03      1.33 o 
  12   6   2       97.24       90.46      2.93 o 
  14   6   2       63.56       44.36      1.27 o 
  16   6   2       49.23       47.33      1.70 o 
  18   6   2      133.29      150.35      3.77 o 
  20   6   2       90.69       85.43      2.49 o 
  22   6   2        0.94       -1.22      1.22 o 
  -9   7   2      106.96      112.58     17.72 o 
  -7   7   2        1.48        2.46      0.83 o 
  -5   7   2        4.04        4.48      0.79 o 
  -3   7   2       93.95      108.33      1.41 o 
  -1   7   2       98.43      101.54      1.83 o 
   1   7   2      104.70      130.66      1.51 o 
   3   7   2      911.66      947.45     29.54 o 
   5   7   2      106.70      128.60      3.46 o 
   7   7   2      134.31      146.24      3.25 o 
   9   7   2       54.02       52.78      2.29 o 
 -20  -6   3       45.99       49.65      1.32 o 
 -18  -6   3      115.07      104.30      3.95 o 
 -16  -6   3       50.25       44.30      0.89 o 
 -14  -6   3       57.80       61.74      0.90 o 
 -12  -6   3       65.79       78.98      1.03 o 
 -10  -6   3      105.32      105.14      2.92 o 
  -8  -6   3      505.34      529.17      8.97 o 
  -6  -6   3      136.64      149.01      1.81 o 
  -4  -6   3      389.70      412.59      7.48 o 
  -2  -6   3      395.20      420.33      6.78 o 
   0  -6   3       55.42       61.99      1.02 o 
   2  -6   3       94.31       95.63      1.83 o 
   4  -6   3      270.68      269.87      5.37 o 
   6  -6   3      116.39      124.86      2.85 o 
   8  -6   3      441.88      481.09     10.89 o 
  10  -6   3       48.66       49.65      1.56 o 
  12  -6   3       76.01       74.76      2.38 o 
  14  -6   3        9.17        5.77      0.67 o 
  16  -6   3        9.53        9.83      0.63 o 
  18  -6   3       72.21       74.56      1.29 o 
 -27  -5   3       77.53       89.82      1.88 o 
 -25  -5   3       74.85       70.96      2.27 o 
 -23  -5   3     1201.98     1206.72     12.84 o 
 -21  -5   3      348.86      312.71      8.30 o 
 -19  -5   3       11.12        7.85      0.60 o 
 -17  -5   3      605.55      571.05      7.39 o 
 -15  -5   3      538.77      515.02      8.45 o 
 -13  -5   3       88.04       81.77      1.42 o 
 -11  -5   3      436.71      417.23      6.02 o 
  -9  -5   3      158.47      149.57      2.38 o 
  -7  -5   3     1110.54     1051.43     18.85 o 
  -5  -5   3       88.72       85.70      1.14 o 
  -3  -5   3     1031.72     1018.42     13.58 o 
  -1  -5   3      199.17      191.83      2.80 o 
   1  -5   3       13.29       15.17      0.87 o 
   3  -5   3       33.62       33.22      0.85 o 
   5  -5   3       29.14       31.78      0.76 o 
   7  -5   3      145.13      146.48      2.85 o 
   9  -5   3      400.22      405.58      6.19 o 
  11  -5   3      187.07      167.28      1.94 o 
  13  -5   3      281.24      270.44      4.98 o 
  15  -5   3      702.90      689.44     10.88 o 
  17  -5   3      185.51      211.66      3.91 o 
  19  -5   3      214.84      212.36      4.70 o 
  21  -5   3      144.12      148.57      2.98 o 
  23  -5   3      308.71      320.64      4.13 o 
  25  -5   3      121.31      123.98      3.41 o 
  27  -5   3      271.96      308.19      3.82 o 
 -32  -4   3       62.88       70.51      1.34 o 
 -30  -4   3      155.89      153.00      2.24 o 
 -28  -4   3      659.33      641.30     12.26 o 
 -26  -4   3      269.44      270.72      5.38 o 
 -24  -4   3      296.37      274.81      2.04 o 
 -22  -4   3      220.95      237.15      2.59 o 
 -20  -4   3      180.34      143.90      2.29 o 
 -18  -4   3       64.53       52.18      0.81 o 
 -16  -4   3      343.87      316.86      4.47 o 
 -14  -4   3      150.66      149.42      2.89 o 
 -12  -4   3      135.34      126.93      1.34 o 
 -10  -4   3       27.79       29.57      1.46 o 
  -8  -4   3      542.51      526.98      7.25 o 
  -6  -4   3     1335.27     1252.27     12.85 o 
  -4  -4   3      555.90      534.96      4.88 o 
  -2  -4   3      313.96      313.04      3.76 o 
   0  -4   3     1450.54     1331.41     11.87 o 
   2  -4   3       11.64       10.59      0.68 o 
   4  -4   3      667.16      647.06      5.03 o 
   6  -4   3      937.05      946.84      8.94 o 
   8  -4   3      246.44      220.54      2.48 o 
  10  -4   3        6.67        6.80      0.47 o 
  12  -4   3     1224.70     1179.88     14.30 o 
  14  -4   3       43.82       33.25      0.80 o 
  16  -4   3       10.85       10.88      0.57 o 
  18  -4   3      164.47      176.07      2.47 o 
  20  -4   3      310.24      300.04      5.86 o 
  22  -4   3      647.78      703.04     13.31 o 
  24  -4   3      301.29      314.15      5.11 o 
  26  -4   3      610.84      631.21      9.92 o 
  28  -4   3      197.92      227.03      1.68 o 
  30  -4   3      620.13      636.69      7.64 o 
  32  -4   3       24.45       27.69      1.65 o 
 -35  -3   3      112.42      109.31      3.04 o 
 -33  -3   3       60.91       59.28      1.84 o 
 -31  -3   3      167.60      174.41      2.05 o 
 -29  -3   3      228.33      221.51      4.10 o 
 -27  -3   3      280.58      265.96      3.39 o 
 -25  -3   3      132.86      126.59      1.91 o 
 -23  -3   3      197.46      189.44      4.14 o 
 -21  -3   3      288.91      281.23      2.91 o 
 -19  -3   3      122.03      123.75      1.35 o 
 -17  -3   3       68.76       59.57      1.20 o 
 -15  -3   3       92.14       94.00      1.26 o 
 -13  -3   3      176.41      177.91      1.57 o 
 -11  -3   3      724.15      655.19      5.88 o 
  -9  -3   3     1345.50     1289.59      8.80 o 
  -7  -3   3     2197.79     2027.26     14.21 o 
  -5  -3   3      344.55      300.43      1.99 o 
  -3  -3   3     1367.34     1261.64     10.61 o 
  -1  -3   3     1123.73     1070.33      9.18 o 
   1  -3   3      426.70      413.85      4.09 o 
   3  -3   3      390.41      410.97      3.24 o 
   5  -3   3      704.49      782.62      5.63 o 
   7  -3   3      468.81      468.66      4.89 o 
   9  -3   3      820.68      832.11      6.97 o 
  11  -3   3      295.84      288.03      2.72 o 
  13  -3   3      204.06      199.70      2.77 o 
  15  -3   3      279.93      276.88      3.21 o 
  17  -3   3      100.30      107.15      1.24 o 
  19  -3   3       77.84       69.86      1.30 o 
  21  -3   3      207.22      208.47      2.20 o 
  23  -3   3      777.05      800.84     10.78 o 
  25  -3   3       55.85       57.35      1.09 o 
  27  -3   3       48.57       48.99      0.96 o 
  29  -3   3      429.91      446.94      4.91 o 
  31  -3   3       61.69       61.36      1.26 o 
  33  -3   3       44.95       41.79      1.14 o 
  35  -3   3       70.61       63.97      1.86 o 
 -38  -2   3       11.46       10.47      1.00 o 
 -36  -2   3       56.60       56.82      1.74 o 
 -34  -2   3       83.23       80.83      1.76 o 
 -32  -2   3      570.73      584.04      9.55 o 
 -30  -2   3      262.70      275.47      2.41 o 
 -28  -2   3      136.33      139.42      2.54 o 
 -26  -2   3     2437.27     2450.60     23.39 o 
 -24  -2   3     1745.87     1744.58     17.29 o 
 -22  -2   3      379.71      372.91      3.57 o 
 -20  -2   3      695.05      705.01      5.66 o 
 -18  -2   3      246.70      249.32      2.18 o 
 -16  -2   3      448.51      412.86      4.23 o 
 -14  -2   3      691.68      676.29      7.00 o 
 -12  -2   3     2243.15     2391.36     18.21 o 
 -10  -2   3      241.20      235.40      1.79 o 
  -8  -2   3      280.04      337.26      2.97 o 
  -6  -2   3     1122.92     1184.17      9.81 o 
  -4  -2   3     5093.86     5194.98     45.78 o 
  -2  -2   3     7133.19     7223.79     59.86 o 
   0  -2   3     2844.11     2838.22     22.30 o 
   2  -2   3     2658.73     2811.52     35.38 o 
   4  -2   3     2918.60     3096.12     33.76 o 
   6  -2   3      262.89      290.26      3.58 o 
   8  -2   3     1290.55     1284.65     16.65 o 
  10  -2   3      152.22      141.43      2.37 o 
  12  -2   3     1204.08     1276.17     12.88 o 
  14  -2   3      181.49      171.39      1.65 o 
  16  -2   3     1123.89     1126.88      9.86 o 
  18  -2   3      860.52      853.83      7.20 o 
  20  -2   3     1163.90     1114.08     10.85 o 
  22  -2   3     1437.93     1400.04     12.81 o 
  24  -2   3      282.77      271.06      5.25 o 
  26  -2   3      963.38      974.94     10.35 o 
  28  -2   3       80.51       70.66      1.46 o 
  30  -2   3      368.45      366.84      7.41 o 
  32  -2   3      381.08      369.94      7.01 o 
  34  -2   3      124.32      119.95      4.38 o 
  36  -2   3       89.76       86.69      1.59 o 
 -39  -1   3      293.18      301.99      2.96 o 
 -37  -1   3      502.22      506.34      5.02 o 
 -35  -1   3      122.54      124.90      1.80 o 
 -33  -1   3      114.06      120.94      1.48 o 
 -31  -1   3      144.04      142.96      2.88 o 
 -29  -1   3     1959.80     1978.15     20.53 o 
 -27  -1   3      226.78      236.04      3.19 o 
 -25  -1   3      398.98      409.51      4.25 o 
 -23  -1   3      276.22      242.36      2.13 o 
 -21  -1   3     2363.22     2313.08     16.54 o 
 -19  -1   3      130.32      125.87      1.90 o 
 -17  -1   3     1872.75     1854.71     11.53 o 
 -15  -1   3      914.13      879.26      6.10 o 
 -13  -1   3      424.60      415.58      4.87 o 
 -11  -1   3      391.89      396.44      3.40 o 
  -9  -1   3     4564.23     4763.23     28.02 o 
  -7  -1   3     5084.78     5015.99     23.74 o 
  -5  -1   3     1390.80     1425.25     11.98 o 
  -3  -1   3     5557.73     5573.55     47.69 o 
  -1  -1   3     4147.53     4287.65     42.40 o 
   1  -1   3     3615.14     3742.49     28.47 o 
   3  -1   3      993.14      951.91      8.47 o 
   5  -1   3     2005.89     2085.70     22.72 o 
   7  -1   3      157.26      157.26      2.49 o 
   9  -1   3     1116.42     1200.09      6.37 o 
  11  -1   3       48.16       41.15      1.10 o 
  13  -1   3       43.64       40.03      1.28 o 
  15  -1   3      966.81      893.69      7.50 o 
  17  -1   3      799.73      807.36      6.76 o 
  19  -1   3       30.13       27.25      0.64 o 
  21  -1   3      161.37      166.44      1.43 o 
  23  -1   3      701.04      667.13      6.15 o 
  25  -1   3      556.19      552.28      6.32 o 
  27  -1   3      756.73      737.01      9.03 o 
  29  -1   3       46.80       46.52      0.99 o 
  31  -1   3       38.48       40.33      0.85 o 
  33  -1   3       24.90       23.97      0.77 o 
  35  -1   3      403.42      371.10      7.31 o 
  37  -1   3       17.84       12.92      1.21 o 
 -40   0   3        7.86       16.32      1.20 o 
 -38   0   3      121.46      123.24      4.24 o 
 -36   0   3       98.40       96.93      2.89 o 
 -34   0   3      282.53      262.66      4.08 o 
 -32   0   3      101.17       93.81      1.46 o 
 -30   0   3        0.40        0.13      0.67 o 
 -28   0   3     2930.92     2850.49     21.16 o 
 -26   0   3      346.73      348.12      3.75 o 
 -24   0   3      422.70      416.63      4.37 o 
 -22   0   3      341.74      348.30      3.12 o 
 -20   0   3       40.22       41.24      0.96 o 
 -18   0   3      417.77      462.40      4.39 o 
 -16   0   3     2423.71     2517.87     21.79 o 
 -14   0   3     1279.17     1320.82      8.59 o 
 -12   0   3     3735.17     3804.65     23.96 o 
 -10   0   3     1125.18     1142.44      9.00 o 
  -8   0   3     8270.05     8444.56    110.27 o 
  -6   0   3    10427.25    10735.39    128.85 o 
  -4   0   3     8054.33     8334.28    109.87 o 
  -2   0   3     4757.98     5123.56     63.77 o 
   0   0   3     1207.55     1359.62     25.71 o 
   2   0   3       84.30       84.40      1.37 o 
   4   0   3     2370.67     2485.45     13.14 o 
   6   0   3      738.36      835.08     13.71 o 
   8   0   3       17.76       22.69      1.05 o 
  10   0   3      688.73      780.08      3.94 o 
  12   0   3     3057.23     3343.55     14.82 o 
  14   0   3       20.22       22.37      0.90 o 
  16   0   3     1230.60     1208.58     12.38 o 
  18   0   3      711.15      731.57      3.25 o 
  20   0   3       51.01       64.46      1.07 o 
  22   0   3      151.35      153.50      1.64 o 
  24   0   3      521.20      533.01      5.66 o 
  26   0   3      154.71      151.16      2.17 o 
  28   0   3     1105.45     1089.91      9.77 o 
  30   0   3      296.18      307.30      3.01 o 
  32   0   3      677.26      666.84      8.06 o 
  34   0   3      161.56      142.89      2.52 o 
  36   0   3        0.82       -0.47      0.91 o 
  38   0   3       32.39       29.06      0.98 o 
 -39   1   3      297.50      306.21      3.61 o 
 -37   1   3      501.01      501.11      5.47 o 
 -35   1   3      121.10      115.05      1.97 o 
 -33   1   3      114.08      117.28      1.73 o 
 -31   1   3      144.31      135.60      2.22 o 
 -29   1   3     1954.41     1954.59     26.72 o 
 -27   1   3      227.86      236.49      3.40 o 
 -25   1   3      396.29      406.81      4.31 o 
 -23   1   3      280.44      250.52      3.33 o 
 -21   1   3     2356.05     2330.61     21.10 o 
 -19   1   3      128.62      125.79      1.56 o 
 -17   1   3     1878.24     1927.91     20.83 o 
 -15   1   3      917.75      925.34     11.07 o 
 -13   1   3      424.33      432.76      4.65 o 
 -11   1   3      392.36      403.16      4.54 o 
  -9   1   3     4586.44     4960.22     45.25 o 
  -7   1   3     5073.41     5207.95     49.82 o 
  -5   1   3     1378.83     1486.50     37.45 o 
  -3   1   3     5570.00     6023.53     76.50 o 
  -1   1   3     4135.51     4530.15     48.40 o 
   1   1   3     3597.03     3913.37     16.67 o 
   3   1   3      990.66      974.97     21.12 o 
   5   1   3     2008.19     2183.62     33.79 o 
   7   1   3      156.70      163.58      3.78 o 
   9   1   3     1113.02     1270.17     19.17 o 
  11   1   3       48.11       42.38      1.57 o 
  13   1   3       45.18       41.20      0.93 o 
  15   1   3      969.51      924.26      7.91 o 
  17   1   3      790.44      822.71      7.37 o 
  19   1   3       31.10       26.62      0.86 o 
  21   1   3      163.83      173.63      2.03 o 
  23   1   3      697.67      674.70      6.98 o 
  25   1   3      561.00      562.42      4.30 o 
  27   1   3      761.64      758.02      6.94 o 
  29   1   3       47.73       48.42      1.01 o 
  31   1   3       40.57       43.04      0.91 o 
  33   1   3       25.19       23.81      0.81 o 
  35   1   3      405.72      401.13      9.80 o 
  37   1   3       18.01       12.38      1.07 o 
 -38   2   3       12.19       10.55      1.62 o 
 -36   2   3       54.43       53.12      1.40 o 
 -34   2   3       80.47       73.89      1.35 o 
 -32   2   3      572.79      578.75      7.32 o 
 -30   2   3      263.59      271.99      4.74 o 
 -28   2   3      138.26      136.44      1.92 o 
 -26   2   3     2444.13     2464.69     27.49 o 
 -24   2   3     1738.34     1769.89     20.84 o 
 -22   2   3      378.09      384.17      3.09 o 
 -20   2   3      699.89      758.94      8.63 o 
 -18   2   3      246.68      264.94      2.76 o 
 -16   2   3      452.70      442.69      7.47 o 
 -14   2   3      684.31      703.69     10.40 o 
 -12   2   3     2250.04     2508.70     41.00 o 
 -10   2   3      241.94      248.42      2.39 o 
  -8   2   3      281.69      366.54      2.28 o 
  -6   2   3     1107.02     1239.38     17.57 o 
  -4   2   3     5124.68     5425.88     58.50 o 
  -2   2   3     7157.15     7534.65     57.26 o 
   0   2   3     2846.09     2980.53     32.99 o 
   2   2   3     2635.86     2921.23     22.74 o 
   4   2   3     2906.08     3161.93     61.64 o 
   6   2   3      268.86      324.16      5.03 o 
   8   2   3     1295.81     1340.19     21.61 o 
  10   2   3      152.32      141.04      2.51 o 
  12   2   3     1208.64     1326.89     16.81 o 
  14   2   3      177.08      171.77      2.28 o 
  16   2   3     1125.05     1179.07     16.20 o 
  18   2   3      851.63      872.12      6.99 o 
  20   2   3     1159.48     1152.57     10.08 o 
  22   2   3     1446.54     1430.88     15.26 o 
  24   2   3      286.12      274.97      3.30 o 
  26   2   3      958.72      971.12      7.09 o 
  28   2   3       75.62       67.72      1.13 o 
  30   2   3      369.26      371.04      4.41 o 
  32   2   3      381.46      380.37      8.05 o 
  34   2   3      123.04      131.71      2.10 o 
  36   2   3       88.69       91.50      1.82 o 
 -35   3   3      112.74      114.71      2.69 o 
 -33   3   3       58.34       55.68      1.19 o 
 -31   3   3      163.33      168.42      4.31 o 
 -29   3   3      227.55      222.83      2.72 o 
 -27   3   3      286.42      283.60      4.01 o 
 -25   3   3      136.72      138.98      2.21 o 
 -23   3   3      196.91      199.63      2.63 o 
 -21   3   3      288.86      292.78      4.45 o 
 -19   3   3      123.48      127.12      1.52 o 
 -17   3   3       70.43       64.59      2.03 o 
 -15   3   3       94.24      102.01      2.73 o 
 -13   3   3      180.09      194.98      2.63 o 
 -11   3   3      722.50      694.44      6.78 o 
  -9   3   3     1346.61     1429.45     15.00 o 
  -7   3   3     2194.07     2173.05     31.60 o 
  -5   3   3      345.74      336.39      4.19 o 
  -3   3   3     1369.40     1387.59     17.74 o 
  -1   3   3     1117.67     1185.22     12.60 o 
   1   3   3      420.41      441.06      3.71 o 
   3   3   3      392.35      448.58      4.77 o 
   5   3   3      703.85      845.51      7.00 o 
   7   3   3      468.89      486.21      4.95 o 
   9   3   3      824.35      857.22     12.31 o 
  11   3   3      295.32      298.07      3.02 o 
  13   3   3      206.42      206.24      2.87 o 
  15   3   3      284.02      286.36      3.46 o 
  17   3   3      103.18      113.55      1.54 o 
  19   3   3       75.95       71.46      1.65 o 
  21   3   3      205.35      209.91      2.74 o 
  23   3   3      780.02      820.86     12.98 o 
  25   3   3       56.57       54.74      1.16 o 
  27   3   3       50.70       50.38      1.19 o 
  29   3   3      428.78      435.72      4.88 o 
  31   3   3       62.47       62.85      1.37 o 
  33   3   3       46.67       44.23      2.70 o 
  35   3   3       70.39       68.77      1.90 o 
 -32   4   3       63.14       71.04      2.32 o 
 -30   4   3      153.64      165.22      2.88 o 
 -28   4   3      652.56      690.39     11.16 o 
 -26   4   3      273.52      291.71      6.82 o 
 -24   4   3      294.48      282.07      6.94 o 
 -22   4   3      222.82      248.51      3.94 o 
 -20   4   3      174.75      154.80      3.20 o 
 -18   4   3       67.83       59.47      1.14 o 
 -16   4   3      346.73      351.97      7.64 o 
 -14   4   3      151.90      164.02      3.34 o 
 -12   4   3      135.06      135.04      2.71 o 
 -10   4   3       27.72       27.73      1.45 o 
  -8   4   3      542.22      560.44      7.12 o 
  -6   4   3     1331.61     1339.15     16.30 o 
  -4   4   3      558.97      571.15      4.53 o 
  -2   4   3      317.95      337.35      2.72 o 
   0   4   3     1444.66     1434.49      9.86 o 
   2   4   3       10.82       17.21      3.10 o 
   4   4   3      669.13      686.70      5.87 o 
   6   4   3      926.27      970.84      9.86 o 
   8   4   3      248.84      228.52      2.56 o 
  10   4   3        6.32        7.58      1.18 o 
  12   4   3     1227.92     1217.80     11.61 o 
  14   4   3       45.75       36.04      1.19 o 
  16   4   3       10.99       11.09      1.29 o 
  18   4   3      167.88      181.36      3.15 o 
  20   4   3      315.61      317.85      4.64 o 
  22   4   3      650.45      698.86      9.23 o 
  24   4   3      302.97      315.10      5.11 o 
  26   4   3      616.27      628.85      7.74 o 
  28   4   3      195.20      218.26      3.39 o 
  30   4   3      615.12      643.08     16.76 o 
  32   4   3       23.82       28.99      1.65 o 
 -27   5   3       76.88       79.32      1.39 o 
 -25   5   3       76.74       70.14      1.30 o 
 -23   5   3     1190.15     1152.36     15.48 o 
 -21   5   3      348.17      312.19      2.53 o 
 -19   5   3       11.84        9.06      0.73 o 
 -17   5   3      612.87      581.21      9.29 o 
 -15   5   3      535.77      516.69      9.97 o 
 -13   5   3       88.04       86.94      2.38 o 
 -11   5   3      438.76      427.52      5.73 o 
  -9   5   3      160.41      161.79      2.92 o 
  -7   5   3     1102.04     1096.38     20.28 o 
  -5   5   3       86.54       81.65      2.62 o 
  -3   5   3     1035.22     1043.84     16.34 o 
  -1   5   3      193.69      190.09      3.41 o 
   1   5   3       14.01       13.27      0.84 o 
   3   5   3       32.83       31.22      0.85 o 
   5   5   3       30.41       32.40      1.08 o 
   7   5   3      145.29      149.73      3.82 o 
   9   5   3      405.43      404.10      5.43 o 
  11   5   3      185.74      163.51      2.10 o 
  13   5   3      285.62      277.10      4.49 o 
  15   5   3      710.48      690.20     13.03 o 
  17   5   3      188.75      208.06      3.05 o 
  19   5   3      217.53      211.76      2.86 o 
  21   5   3      144.25      141.75      3.42 o 
  23   5   3      312.00      305.06      8.28 o 
  25   5   3      122.22      126.19      3.46 o 
  27   5   3      272.56      285.58      2.85 o 
 -20   6   3       45.62       45.92      1.85 o 
 -18   6   3      116.21      100.70      4.79 o 
 -16   6   3       48.51       37.89      1.30 o 
 -14   6   3       54.93       53.17      1.14 o 
 -12   6   3       65.89       76.17      2.55 o 
 -10   6   3      105.78       99.73      2.87 o 
  -8   6   3      505.81      494.92      9.41 o 
  -6   6   3      134.88      138.82      2.89 o 
  -4   6   3      388.00      391.99      8.57 o 
  -2   6   3      393.34      408.06      6.73 o 
   0   6   3       55.43       62.00      2.40 o 
   2   6   3       94.33       97.49      1.18 o 
   4   6   3      268.60      253.24      4.04 o 
   6   6   3      116.81      123.28      2.06 o 
   8   6   3      442.82      463.35      8.92 o 
  10   6   3       49.41       49.04      1.17 o 
  12   6   3       75.75       73.55      2.41 o 
  14   6   3        9.64        7.34      0.84 o 
  16   6   3        9.93        8.86      0.78 o 
  18   6   3       75.30       81.05      2.10 o 
 -16  -6   4      121.29      130.27      1.98 o 
 -14  -6   4      134.81      147.26      1.76 o 
 -12  -6   4       12.92       12.94      0.67 o 
 -10  -6   4       18.90       22.66      0.67 o 
  -8  -6   4       79.38       73.22      1.32 o 
  -6  -6   4        9.69        9.71      0.77 o 
  -4  -6   4      106.85      115.65      4.94 o 
  -2  -6   4       47.31       52.34      1.31 o 
   0  -6   4       70.27       76.46      1.12 o 
   2  -6   4      152.31      142.03      3.38 o 
   4  -6   4      222.32      210.87      2.71 o 
   6  -6   4      149.17      141.56      2.97 o 
   8  -6   4        1.69        3.05      0.60 o 
  10  -6   4       17.55       17.16      0.79 o 
  12  -6   4       83.41      104.07      3.00 o 
  14  -6   4       13.89        8.72      1.30 o 
 -25  -5   4      251.93      242.91      7.86 o 
 -23  -5   4      194.19      190.86      2.99 o 
 -21  -5   4      226.88      241.57      4.07 o 
 -19  -5   4      569.72      568.41     16.82 o 
 -17  -5   4      179.89      199.15      4.82 o 
 -15  -5   4       55.68       57.78      1.18 o 
 -13  -5   4       37.68       36.68      1.23 o 
 -11  -5   4       25.73       23.55      0.76 o 
  -9  -5   4      344.33      338.01      6.53 o 
  -7  -5   4      394.44      397.85      8.85 o 
  -5  -5   4     1610.16     1621.86     28.79 o 
  -3  -5   4     1067.70     1085.28     20.59 o 
  -1  -5   4      704.18      673.38     10.44 o 
   1  -5   4       49.32       54.50      1.27 o 
   3  -5   4      154.15      148.43      2.58 o 
   5  -5   4        7.94       10.88      0.69 o 
   7  -5   4       27.56       25.68      0.85 o 
   9  -5   4      885.37      848.67     13.71 o 
  11  -5   4      284.34      246.39      2.37 o 
  13  -5   4       45.95       43.52      0.89 o 
  15  -5   4      172.45      165.05      3.44 o 
  17  -5   4       69.65       71.08      1.84 o 
  19  -5   4      100.53       92.63      1.80 o 
  21  -5   4       27.11       37.60      1.78 o 
  23  -5   4      133.45      123.32      6.30 o 
 -30  -4   4       25.30       17.73      1.30 o 
 -28  -4   4      153.37      160.87      2.17 o 
 -26  -4   4      277.91      286.49      2.93 o 
 -24  -4   4      741.96      723.63      6.71 o 
 -22  -4   4      546.87      540.42      7.00 o 
 -20  -4   4        9.26       12.33      0.95 o 
 -18  -4   4      378.93      350.62      7.62 o 
 -16  -4   4       39.55       40.46      1.24 o 
 -14  -4   4      461.47      457.82      6.81 o 
 -12  -4   4      917.39      888.20      9.89 o 
 -10  -4   4      365.85      345.34      2.34 o 
  -8  -4   4      301.76      282.97      3.37 o 
  -6  -4   4      752.47      722.52      9.65 o 
  -4  -4   4      668.21      671.33      7.19 o 
  -2  -4   4      690.39      667.02      9.51 o 
   0  -4   4      652.40      643.41      9.37 o 
   2  -4   4      255.87      253.80      3.23 o 
   4  -4   4       23.79       17.02      0.76 o 
   6  -4   4      302.63      287.24      2.89 o 
   8  -4   4      251.64      237.80      3.56 o 
  10  -4   4      419.31      386.93      4.62 o 
  12  -4   4      367.67      366.70      5.70 o 
  14  -4   4      170.29      160.69      3.58 o 
  16  -4   4       41.02       42.90      1.01 o 
  18  -4   4      416.17      382.27      5.27 o 
  20  -4   4      188.51      161.81      3.13 o 
  22  -4   4      237.97      254.57      4.89 o 
  24  -4   4       63.64       70.69      1.11 o 
  26  -4   4      752.16      768.77      7.09 o 
  28  -4   4       52.52       55.58      1.64 o 
 -33  -3   4       47.01       59.29      2.30 o 
 -31  -3   4       49.92       52.43      1.63 o 
 -29  -3   4      145.76      148.07      1.60 o 
 -27  -3   4      119.63      117.10      2.03 o 
 -25  -3   4      472.30      465.63      8.09 o 
 -23  -3   4       39.62       40.25      0.99 o 
 -21  -3   4      160.76      131.06      1.98 o 
 -19  -3   4       73.73       74.99      1.20 o 
 -17  -3   4     2048.08     1871.46     20.71 o 
 -15  -3   4      573.38      529.88      6.73 o 
 -13  -3   4       90.03       94.57      1.37 o 
 -11  -3   4      150.73      146.71      1.98 o 
  -9  -3   4      267.96      248.22      2.02 o 
  -7  -3   4      568.11      518.89      5.56 o 
  -5  -3   4      387.41      350.99      3.17 o 
  -3  -3   4      566.15      515.98      3.71 o 
  -1  -3   4       34.09       34.26      0.99 o 
   1  -3   4      323.16      303.41      2.95 o 
   3  -3   4      138.97      146.66      1.53 o 
   5  -3   4       72.22       75.60      1.14 o 
   7  -3   4      229.83      223.70      2.41 o 
   9  -3   4        1.30        2.55      0.54 o 
  11  -3   4       30.01       31.42      0.85 o 
  13  -3   4      433.90      393.92      3.85 o 
  15  -3   4      977.57      905.83      9.64 o 
  17  -3   4       22.29       21.32      1.03 o 
  19  -3   4       48.98       43.15      1.00 o 
  21  -3   4        3.84        6.10      0.80 o 
  23  -3   4       63.25       62.33      0.93 o 
  25  -3   4      415.89      401.37      5.31 o 
  27  -3   4      103.59       95.42      1.18 o 
  29  -3   4      217.94      242.39      4.64 o 
  31  -3   4      131.27      127.23      1.62 o 
 -36  -2   4       32.14       34.82      1.36 o 
 -34  -2   4       83.01       87.08      2.22 o 
 -32  -2   4       52.44       54.64      1.77 o 
 -30  -2   4      144.20      150.01      2.99 o 
 -28  -2   4       46.16       46.97      1.08 o 
 -26  -2   4      506.14      502.82      6.64 o 
 -24  -2   4      389.39      398.97      2.86 o 
 -22  -2   4      234.81      228.00      2.18 o 
 -20  -2   4     1168.05     1154.14      9.37 o 
 -18  -2   4        2.34        2.82      0.60 o 
 -16  -2   4      190.78      164.34      1.60 o 
 -14  -2   4      479.90      415.97      4.40 o 
 -12  -2   4      847.40      808.57     10.08 o 
 -10  -2   4      460.79      407.34      4.88 o 
  -8  -2   4      170.11      178.46      1.83 o 
  -6  -2   4      679.75      631.36      6.77 o 
  -4  -2   4       23.85       29.19      4.22 o 
  -2  -2   4      207.85      195.67      3.05 o 
   0  -2   4     7114.84     6596.88     68.92 o 
   2  -2   4       12.88       34.37      4.79 o 
   4  -2   4      937.85      886.97     10.25 o 
   6  -2   4      941.31      930.95      9.75 o 
   8  -2   4     1134.08     1133.67     11.55 o 
  10  -2   4     1187.00     1198.67     16.11 o 
  12  -2   4     1722.44     1662.98     18.26 o 
  14  -2   4      109.99      116.60      1.64 o 
  16  -2   4      144.63      133.21      1.53 o 
  18  -2   4      316.94      299.19      2.97 o 
  20  -2   4      767.43      778.55      8.03 o 
  22  -2   4      468.49      470.05      4.11 o 
  24  -2   4       16.58       17.09      0.75 o 
  26  -2   4      522.23      530.68      6.67 o 
  28  -2   4       11.78        9.49      0.65 o 
  30  -2   4      101.54       96.14      1.77 o 
  32  -2   4      199.61      192.66      2.30 o 
  34  -2   4      174.08      190.85      9.87 o 
 -37  -1   4       94.50       97.23      2.15 o 
 -35  -1   4      110.16      119.25      2.29 o 
 -33  -1   4      208.23      222.64      2.60 o 
 -31  -1   4     1241.16     1259.42     14.07 o 
 -29  -1   4       69.35       73.79      1.22 o 
 -27  -1   4     1282.81     1295.80     10.31 o 
 -25  -1   4     2112.51     2073.78     15.11 o 
 -23  -1   4     1484.75     1416.66     13.53 o 
 -21  -1   4       31.50       26.35      0.74 o 
 -19  -1   4       27.53       21.63      0.67 o 
 -17  -1   4      744.49      766.53      4.14 o 
 -15  -1   4      318.44      310.88      2.18 o 
 -13  -1   4       80.32       92.97      1.15 o 
 -11  -1   4      493.08      499.51      5.34 o 
  -9  -1   4     1621.19     1706.52     20.17 o 
  -7  -1   4      552.94      601.02      6.99 o 
  -5  -1   4        4.45        9.26      1.43 o 
  -3  -1   4     7373.89     7457.36     46.74 o 
  -1  -1   4      168.83      184.05      3.57 o 
   1  -1   4      154.93      164.32      2.87 o 
   3  -1   4     3136.51     3249.42     30.14 o 
   5  -1   4     2182.81     2193.43     33.02 o 
   7  -1   4     3624.21     3659.41     29.18 o 
   9  -1   4      771.59      778.32     11.21 o 
  11  -1   4      307.78      321.47      4.31 o 
  13  -1   4     1483.33     1415.79     17.09 o 
  15  -1   4     1491.12     1466.14     16.35 o 
  17  -1   4      117.84      116.56      1.65 o 
  19  -1   4       39.15       34.94      0.69 o 
  21  -1   4      118.68      115.74      1.99 o 
  23  -1   4     1159.47     1169.53      9.24 o 
  25  -1   4      313.01      304.57      5.95 o 
  27  -1   4     1124.41     1107.51     18.53 o 
  29  -1   4      243.45      232.12      4.79 o 
  31  -1   4      420.22      423.99      9.28 o 
  33  -1   4       62.20       67.29      1.39 o 
  35  -1   4      110.72      102.28      2.03 o 
 -38   0   4      122.77      150.00      2.04 o 
 -36   0   4        2.36        2.69      0.84 o 
 -34   0   4      607.28      647.58      7.56 o 
 -32   0   4       28.89       29.23      0.88 o 
 -30   0   4     2162.15     2192.10     24.84 o 
 -28   0   4      704.51      689.18      7.50 o 
 -26   0   4     6025.98     5929.23     38.94 o 
 -24   0   4     1110.58     1065.07     10.15 o 
 -22   0   4      769.23      721.62      5.90 o 
 -20   0   4      489.97      448.87      5.25 o 
 -18   0   4      177.46      167.80      2.10 o 
 -16   0   4      216.75      212.56      1.56 o 
 -14   0   4      898.69      884.93      8.73 o 
 -12   0   4      113.10      126.30      1.53 o 
 -10   0   4     1034.86     1072.81     11.04 o 
  -8   0   4      435.26      454.95      3.39 o 
  -6   0   4     1592.97     1710.60     14.85 o 
  -4   0   4      164.18      144.25      2.36 o 
  -2   0   4     1066.70     1048.31     10.70 o 
   0   0   4     1095.52     1225.84     14.48 o 
   2   0   4     1084.06     1112.73     16.52 o 
   4   0   4      379.76      357.89      6.01 o 
   6   0   4      140.49      159.68      1.74 o 
   8   0   4     1401.43     1524.87     15.03 o 
  10   0   4      929.58      961.26     11.77 o 
  12   0   4       78.99       78.16      1.58 o 
  14   0   4       46.31       42.12      1.07 o 
  16   0   4        3.61        3.36      0.99 o 
  18   0   4       96.74       93.38      2.16 o 
  20   0   4      484.81      476.19      5.30 o 
  22   0   4       19.20       17.69      0.88 o 
  24   0   4        7.45       11.52      0.77 o 
  26   0   4      254.88      256.61      3.06 o 
  28   0   4      128.85      129.33      1.58 o 
  30   0   4       11.70       12.89      0.96 o 
  32   0   4       44.65       47.31      1.01 o 
  34   0   4       22.55       20.25      0.90 o 
  36   0   4       13.83       11.40      1.14 o 
 -37   1   4       93.01       96.73      3.41 o 
 -35   1   4      111.83      115.16      2.82 o 
 -33   1   4      204.04      215.81      3.47 o 
 -31   1   4     1232.56     1228.71     10.02 o 
 -29   1   4       69.11       75.06      1.44 o 
 -27   1   4     1290.72     1317.46     16.54 o 
 -25   1   4     2126.49     2080.04     19.23 o 
 -23   1   4     1475.01     1424.87     15.34 o 
 -21   1   4       32.31       26.44      0.87 o 
 -19   1   4       27.77       23.49      1.07 o 
 -17   1   4      736.80      791.76      7.18 o 
 -15   1   4      311.07      324.83      4.08 o 
 -13   1   4       82.81       99.37      1.03 o 
 -11   1   4      494.44      522.19      4.87 o 
  -9   1   4     1630.13     1836.42     14.90 o 
  -7   1   4      557.22      651.67      5.70 o 
  -5   1   4        4.47        7.90      0.90 o 
  -3   1   4     7364.73     8140.78    127.49 o 
  -1   1   4      169.40      183.70      3.00 o 
   1   1   4      157.34      218.10     17.00 o 
   3   1   4     3155.72     3322.33     31.96 o 
   5   1   4     2164.58     2227.29     23.78 o 
   7   1   4     3610.94     3685.56     57.81 o 
   9   1   4      778.79      807.44     11.96 o 
  11   1   4      306.56      335.63      4.24 o 
  13   1   4     1484.66     1449.94     21.43 o 
  15   1   4     1485.42     1491.02     15.86 o 
  17   1   4      115.84      111.76      1.81 o 
  19   1   4       37.97       36.67      1.38 o 
  21   1   4      118.59      118.19      1.63 o 
  23   1   4     1149.75     1192.76      9.83 o 
  25   1   4      317.32      324.00      3.76 o 
  27   1   4     1124.40     1139.95      9.59 o 
  29   1   4      237.20      237.98      3.64 o 
  31   1   4      422.29      429.03      4.37 o 
  33   1   4       60.99       65.44      1.60 o 
  35   1   4      110.53      108.75      3.23 o 
 -36   2   4       31.91       33.51      1.01 o 
 -34   2   4       80.56       81.60      1.56 o 
 -32   2   4       52.88       59.01      1.78 o 
 -30   2   4      144.03      145.45      1.71 o 
 -28   2   4       47.47       50.24      1.20 o 
 -26   2   4      511.09      516.03      7.82 o 
 -24   2   4      385.62      399.89      5.97 o 
 -22   2   4      241.64      244.50      3.15 o 
 -20   2   4     1181.02     1251.68     16.43 o 
 -18   2   4        2.62        6.55      1.22 o 
 -16   2   4      193.27      185.21      3.35 o 
 -14   2   4      475.65      449.14      6.83 o 
 -12   2   4      850.61      901.73     10.18 o 
 -10   2   4      453.63      442.50      5.19 o 
  -8   2   4      168.02      195.53      2.54 o 
  -6   2   4      682.71      693.00      7.36 o 
  -4   2   4       24.28       22.76      0.65 o 
  -2   2   4      213.09      220.39     10.10 o 
   0   2   4     7113.52     7054.40     74.86 o 
   2   2   4       12.35       18.22      1.12 o 
   4   2   4      932.14      931.57      9.74 o 
   6   2   4      946.05      996.20     12.04 o 
   8   2   4     1134.58     1172.97     14.97 o 
  10   2   4     1189.26     1241.89     14.30 o 
  12   2   4     1728.09     1726.77     18.57 o 
  14   2   4      109.16      117.52      2.05 o 
  16   2   4      142.76      137.65      1.56 o 
  18   2   4      316.45      312.20      2.75 o 
  20   2   4      759.50      775.67      8.41 o 
  22   2   4      471.22      479.18      4.91 o 
  24   2   4       17.41       19.36      1.20 o 
  26   2   4      524.00      539.79      9.81 o 
  28   2   4       11.32        8.90      0.63 o 
  30   2   4      101.07      101.82      2.28 o 
  32   2   4      202.08      204.78      2.01 o 
  34   2   4      170.67      177.30      5.00 o 
 -33   3   4       46.35       50.11      2.25 o 
 -31   3   4       49.44       48.49      1.53 o 
 -29   3   4      144.89      150.90      2.14 o 
 -27   3   4      119.18      121.41      2.81 o 
 -25   3   4      464.69      475.37      8.14 o 
 -23   3   4       39.57       43.70      0.85 o 
 -21   3   4      160.44      147.22      2.21 o 
 -19   3   4       75.39       84.85      2.31 o 
 -17   3   4     2058.09     2130.40     19.13 o 
 -15   3   4      573.17      604.31      7.90 o 
 -13   3   4       91.41      108.59      2.38 o 
 -11   3   4      154.24      163.75      2.21 o 
  -9   3   4      266.69      277.54      5.40 o 
  -7   3   4      564.11      563.08      6.88 o 
  -5   3   4      385.86      387.05      4.93 o 
  -3   3   4      568.19      586.30      9.01 o 
  -1   3   4       34.38       36.00      0.92 o 
   1   3   4      325.69      325.34      3.95 o 
   3   3   4      137.54      159.28      2.18 o 
   5   3   4       74.40       84.85      1.78 o 
   7   3   4      227.60      237.10      3.28 o 
   9   3   4        1.71        2.42      0.67 o 
  11   3   4       29.65       35.41      1.68 o 
  13   3   4      431.62      408.43      6.78 o 
  15   3   4      973.41      930.21     13.77 o 
  17   3   4       20.94       18.58      0.94 o 
  19   3   4       47.99       42.19      1.30 o 
  21   3   4        4.29        5.38      0.69 o 
  23   3   4       60.48       63.23      1.72 o 
  25   3   4      416.96      421.86      7.16 o 
  27   3   4      102.30       98.21      1.91 o 
  29   3   4      217.37      239.61      5.42 o 
  31   3   4      129.64      131.29      3.23 o 
 -30   4   4       24.86       17.98      1.04 o 
 -28   4   4      152.36      168.33      6.64 o 
 -26   4   4      275.94      287.05      4.65 o 
 -24   4   4      741.64      749.08      9.68 o 
 -22   4   4      548.50      573.14      5.37 o 
 -20   4   4        9.34       14.23      1.05 o 
 -18   4   4      378.45      364.12      5.59 o 
 -16   4   4       38.22       42.61      1.98 o 
 -14   4   4      464.89      491.00     11.79 o 
 -12   4   4      933.02      953.58     17.33 o 
 -10   4   4      370.39      379.65      7.24 o 
  -8   4   4      300.71      298.03      5.33 o 
  -6   4   4      742.05      756.93     12.52 o 
  -4   4   4      677.00      713.23     10.22 o 
  -2   4   4      691.68      738.17      9.76 o 
   0   4   4      656.42      691.59     11.50 o 
   2   4   4      253.79      278.95      5.93 o 
   4   4   4       24.70       18.22      0.75 o 
   6   4   4      302.03      308.82      5.67 o 
   8   4   4      248.59      250.90      2.08 o 
  10   4   4      421.13      404.22      6.24 o 
  12   4   4      366.93      384.61      8.92 o 
  14   4   4      168.29      166.58      2.46 o 
  16   4   4       41.40       45.48      1.27 o 
  18   4   4      418.52      388.90      6.66 o 
  20   4   4      185.62      164.39      1.94 o 
  22   4   4      239.75      266.11      5.36 o 
  24   4   4       62.03       67.10      1.22 o 
  26   4   4      755.56      739.45     15.63 o 
  28   4   4       50.11       52.16      1.40 o 
 -25   5   4      253.42      250.11      7.96 o 
 -23   5   4      191.42      166.01      5.32 o 
 -21   5   4      228.54      229.54      5.92 o 
 -19   5   4      570.67      556.77     16.34 o 
 -17   5   4      182.65      197.68      4.60 o 
 -15   5   4       58.20       64.01      1.14 o 
 -13   5   4       38.54       39.29      1.02 o 
 -11   5   4       25.87       26.21      0.92 o 
  -9   5   4      337.13      334.40      6.17 o 
  -7   5   4      394.34      404.82     10.08 o 
  -5   5   4     1610.61     1613.29     30.55 o 
  -3   5   4     1073.74     1079.93     21.22 o 
  -1   5   4      695.64      680.66      7.89 o 
   1   5   4       49.55       59.25      3.18 o 
   3   5   4      153.92      154.57      1.39 o 
   5   5   4        8.02       11.74      1.24 o 
   7   5   4       28.81       27.48      1.65 o 
   9   5   4      887.67      850.07     13.16 o 
  11   5   4      285.93      252.58      3.35 o 
  13   5   4       46.59       42.96      1.51 o 
  15   5   4      174.03      163.17      3.44 o 
  17   5   4       66.97       65.80      1.83 o 
  19   5   4      102.12       86.81      2.29 o 
  21   5   4       26.53       35.42      1.34 o 
  23   5   4      138.32      132.54      1.76 o 
 -16   6   4      121.47      114.12      2.21 o 
 -14   6   4      138.66      138.88      3.36 o 
 -12   6   4       13.64       10.15      0.77 o 
 -10   6   4       19.66       21.52      1.07 o 
  -8   6   4       78.20       66.83      1.51 o 
  -6   6   4       10.00       11.25      0.70 o 
  -4   6   4      107.65      108.47      2.94 o 
  -2   6   4       46.82       50.40      1.37 o 
   0   6   4       70.07       73.36      0.99 o 
   2   6   4      153.12      148.66      3.44 o 
   4   6   4      220.81      220.91      6.52 o 
   6   6   4      147.96      134.17      4.98 o 
   8   6   4        1.61        2.28      0.67 o 
  10   6   4       17.83       17.82      1.03 o 
  12   6   4       82.80       91.09      1.56 o 
  14   6   4       13.90        6.27      1.13 o 
  -8  -6   5       83.18       85.96      1.63 o 
  -6  -6   5      176.91      176.20      5.83 o 
  -4  -6   5       78.31       77.45      7.49 o 
  -2  -6   5       31.00       37.34      4.59 o 
   0  -6   5       44.43       57.58      5.74 o 
   2  -6   5      190.22      212.70     20.56 o 
   4  -6   5      100.25       99.22      1.96 o 
 -21  -5   5      303.37      300.90     11.05 o 
 -19  -5   5       26.80       23.55      1.43 o 
 -17  -5   5       19.19       23.53      0.89 o 
 -15  -5   5      214.26      222.66      7.45 o 
 -13  -5   5       32.93       31.54      1.08 o 
 -11  -5   5       18.53       17.03      0.89 o 
  -9  -5   5       25.24       22.42      1.05 o 
  -7  -5   5       83.24       91.52      2.69 o 
  -5  -5   5      178.11      188.01      4.91 o 
  -3  -5   5      239.17      266.01      7.75 o 
  -1  -5   5      121.74      135.73      3.53 o 
   1  -5   5      125.32      122.96      3.02 o 
   3  -5   5       18.93       20.94      1.23 o 
   5  -5   5       22.03       16.68      0.88 o 
   7  -5   5      127.65      117.06      1.59 o 
   9  -5   5       57.18       57.23      1.33 o 
  11  -5   5      101.36       84.27      3.06 o 
  13  -5   5        6.25        9.61      0.86 o 
  15  -5   5       56.99       51.96      1.29 o 
  17  -5   5       17.17       12.22      2.06 o 
 -26  -4   5      124.61      106.67      1.46 o 
 -24  -4   5       95.75       97.61      1.44 o 
 -22  -4   5       49.86       51.25      1.95 o 
 -20  -4   5      292.44      274.38      3.69 o 
 -18  -4   5       71.81       64.61      1.45 o 
 -16  -4   5      223.02      194.20      2.95 o 
 -14  -4   5       20.34       16.70      0.71 o 
 -12  -4   5       98.04       90.90      1.38 o 
 -10  -4   5      429.40      415.51      8.49 o 
  -8  -4   5      534.91      527.96      6.78 o 
  -6  -4   5      350.60      330.11      5.18 o 
  -4  -4   5      666.21      641.65      9.43 o 
  -2  -4   5       13.43       17.33      1.51 o 
   0  -4   5      853.13      853.11     15.32 o 
   2  -4   5     1952.26     1871.12     20.26 o 
   4  -4   5      380.53      339.27      4.22 o 
   6  -4   5      154.39      124.43      1.90 o 
   8  -4   5      135.09      129.19      1.90 o 
  10  -4   5      502.94      457.84      4.96 o 
  12  -4   5      118.45      114.38      2.37 o 
  14  -4   5      273.79      220.23      4.57 o 
  16  -4   5       25.41       21.76      0.66 o 
  18  -4   5       15.57       14.79      0.73 o 
  20  -4   5      122.30      123.09      1.74 o 
  22  -4   5       67.45       75.51      1.31 o 
  24  -4   5       15.05       11.47      0.78 o 
 -31  -3   5      134.51      150.88      5.00 o 
 -29  -3   5      356.41      374.57      4.19 o 
 -27  -3   5      303.51      306.18      4.04 o 
 -25  -3   5      657.79      675.77     12.72 o 
 -23  -3   5      660.08      619.62     10.73 o 
 -21  -3   5      664.54      619.73      7.14 o 
 -19  -3   5       74.35       69.09      1.23 o 
 -17  -3   5     1381.04     1311.57     14.98 o 
 -15  -3   5      657.96      632.71      7.75 o 
 -13  -3   5       96.97       88.55      1.30 o 
 -11  -3   5      190.42      182.54      1.85 o 
  -9  -3   5      121.73      116.64      1.78 o 
  -7  -3   5       70.43       65.88      1.25 o 
  -5  -3   5     1315.14     1224.79     10.46 o 
  -3  -3   5     8768.42     8108.49     57.50 o 
  -1  -3   5     2240.71     2054.44     16.63 o 
   1  -3   5      699.33      623.07      4.67 o 
   3  -3   5      471.11      413.29      3.30 o 
   5  -3   5      512.11      485.27      6.21 o 
   7  -3   5      267.29      259.01      2.71 o 
   9  -3   5       70.77       65.42      0.95 o 
  11  -3   5      392.30      333.20      4.48 o 
  13  -3   5      488.28      432.26      4.84 o 
  15  -3   5      214.25      192.49      2.75 o 
  17  -3   5      135.71      127.93      2.12 o 
  19  -3   5      516.40      455.48      6.62 o 
  21  -3   5      476.34      446.74      4.74 o 
  23  -3   5      371.49      359.72      7.07 o 
  25  -3   5      298.84      284.72      2.82 o 
  27  -3   5       28.06       25.12      1.20 o 
  29  -3   5       30.65       29.81      1.04 o 
 -34  -2   5       73.35       76.75      1.31 o 
 -32  -2   5       52.72       59.52      1.47 o 
 -30  -2   5       66.81       69.96      1.85 o 
 -28  -2   5      218.69      221.50      3.48 o 
 -26  -2   5       65.47       72.86      1.28 o 
 -24  -2   5      173.67      176.17      1.89 o 
 -22  -2   5     1347.98     1287.04      8.93 o 
 -20  -2   5      303.86      279.67      3.19 o 
 -18  -2   5     1305.91     1212.60     14.34 o 
 -16  -2   5      298.22      257.43      3.83 o 
 -14  -2   5      577.76      544.45      7.80 o 
 -12  -2   5      307.55      266.61      2.57 o 
 -10  -2   5     1020.44      937.57     11.90 o 
  -8  -2   5      766.89      729.58     10.73 o 
  -6  -2   5      408.35      392.25      4.20 o 
  -4  -2   5      672.46      650.70      5.25 o 
  -2  -2   5      353.93      333.71      2.50 o 
   0  -2   5     2695.59     2424.10     30.47 o 
   2  -2   5      276.63      242.03      3.22 o 
   4  -2   5     1293.87     1223.99     13.67 o 
   6  -2   5     2039.02     1952.31     23.44 o 
   8  -2   5      389.08      384.95      4.59 o 
  10  -2   5      213.93      202.81      3.48 o 
  12  -2   5       34.76       38.17      1.30 o 
  14  -2   5      114.10      104.50      1.99 o 
  16  -2   5      817.18      775.31      6.36 o 
  18  -2   5     1678.96     1549.66     15.08 o 
  20  -2   5      486.04      457.86      4.67 o 
  22  -2   5      227.89      218.49      2.90 o 
  24  -2   5      740.05      702.98      8.26 o 
  26  -2   5      209.46      198.56      2.61 o 
  28  -2   5      273.73      263.36      3.12 o 
  30  -2   5       40.80       33.20      1.21 o 
  32  -2   5       37.70       38.32      1.40 o 
 -35  -1   5       99.76      102.92      3.62 o 
 -33  -1   5      211.99      234.28      3.17 o 
 -31  -1   5      578.40      601.08      8.10 o 
 -29  -1   5      405.92      426.38      5.70 o 
 -27  -1   5     1317.09     1337.29     17.62 o 
 -25  -1   5     1236.00     1219.97     10.88 o 
 -23  -1   5      200.68      198.70      3.59 o 
 -21  -1   5      636.46      629.24      6.51 o 
 -19  -1   5      374.25      357.67      4.74 o 
 -17  -1   5      101.19       91.22      1.17 o 
 -15  -1   5      237.87      232.32      2.78 o 
 -13  -1   5     1023.99      964.12     10.24 o 
 -11  -1   5      271.22      239.77      3.49 o 
  -9  -1   5      331.79      312.92      4.65 o 
  -7  -1   5      155.61      168.49      3.96 o 
  -5  -1   5       58.76       59.93      1.41 o 
  -3  -1   5      134.99      121.11      2.44 o 
  -1  -1   5     1003.23      978.27     12.03 o 
   1  -1   5     1094.70     1069.79     15.18 o 
   3  -1   5      489.25      487.47      9.19 o 
   5  -1   5      234.40      235.48      1.86 o 
   7  -1   5       15.57       14.00      1.08 o 
   9  -1   5      368.35      388.52      5.34 o 
  11  -1   5       88.22       83.74      1.18 o 
  13  -1   5      195.26      213.01      2.90 o 
  15  -1   5      185.43      190.76      2.24 o 
  17  -1   5      160.47      154.63      2.63 o 
  19  -1   5      214.64      227.12      3.71 o 
  21  -1   5      735.37      719.99     11.05 o 
  23  -1   5      660.18      678.25      6.09 o 
  25  -1   5      192.81      185.12      1.74 o 
  27  -1   5        5.71        6.06      0.60 o 
  29  -1   5       73.26       67.87      0.98 o 
  31  -1   5       52.04       51.25      0.99 o 
  33  -1   5       22.12       25.80      1.68 o 
 -36   0   5        2.09        4.92      0.94 o 
 -34   0   5        3.14        3.47      0.86 o 
 -32   0   5       18.27       19.37      0.83 o 
 -30   0   5       78.00       74.40      1.27 o 
 -28   0   5      982.15      997.52     11.14 o 
 -26   0   5        1.15        1.84      0.61 o 
 -24   0   5      207.31      212.82      1.72 o 
 -22   0   5      839.91      829.50      8.36 o 
 -20   0   5     3186.64     3096.47     26.88 o 
 -18   0   5      288.73      266.86      2.42 o 
 -16   0   5        7.43        9.91      0.82 o 
 -14   0   5      643.06      619.23      9.28 o 
 -12   0   5      774.08      827.14     13.24 o 
 -10   0   5      162.00      168.53      2.99 o 
  -8   0   5     1131.81     1161.86     24.35 o 
  -6   0   5       83.92       91.08      1.51 o 
  -4   0   5       12.59       26.39      3.51 o 
  -2   0   5      259.83      253.55      3.98 o 
   0   0   5      548.83      508.76      8.37 o 
   2   0   5      253.59      219.57      3.86 o 
   4   0   5      280.15      278.85      4.11 o 
   6   0   5      100.93      106.96      1.82 o 
   8   0   5     1246.68     1253.90     21.06 o 
  10   0   5      781.25      786.26     14.01 o 
  12   0   5      278.13      282.52      3.94 o 
  14   0   5      175.19      180.97      1.48 o 
  16   0   5      535.08      512.00      9.99 o 
  18   0   5      483.36      464.91      7.71 o 
  20   0   5     1307.99     1312.59     13.91 o 
  22   0   5      688.00      700.64      9.23 o 
  24   0   5     1624.29     1639.34     17.64 o 
  26   0   5        6.97       11.05      0.62 o 
  28   0   5       30.92       25.52      1.15 o 
  30   0   5      494.62      509.89      6.62 o 
  32   0   5       44.67       47.38      1.76 o 
  34   0   5        2.60        3.79      0.86 o 
 -35   1   5       98.40      103.82      4.66 o 
 -33   1   5      213.12      224.67      2.57 o 
 -31   1   5      571.99      594.70     10.39 o 
 -29   1   5      411.95      430.17      7.11 o 
 -27   1   5     1311.35     1327.10     13.61 o 
 -25   1   5     1227.09     1247.20     12.32 o 
 -23   1   5      202.23      209.09      2.11 o 
 -21   1   5      632.54      649.45      7.74 o 
 -19   1   5      371.88      376.15      3.93 o 
 -17   1   5       99.73       95.54      2.32 o 
 -15   1   5      238.05      246.70      3.53 o 
 -13   1   5     1027.60     1013.98     12.76 o 
 -11   1   5      278.54      259.56      3.99 o 
  -9   1   5      326.65      319.49      3.64 o 
  -7   1   5      159.39      180.67      4.51 o 
  -5   1   5       58.00       61.83      1.44 o 
  -3   1   5      132.47      126.24      2.86 o 
  -1   1   5      995.48      978.49      9.02 o 
   1   1   5     1085.61     1102.14      9.03 o 
   3   1   5      486.82      520.81      7.64 o 
   5   1   5      231.95      246.18      4.13 o 
   7   1   5       15.15       16.29      1.72 o 
   9   1   5      373.18      410.27      4.57 o 
  11   1   5       89.73       90.32      1.84 o 
  13   1   5      194.13      213.82      3.84 o 
  15   1   5      187.20      198.78      3.17 o 
  17   1   5      160.23      156.85      1.75 o 
  19   1   5      209.73      216.12      3.05 o 
  21   1   5      724.98      728.91      7.42 o 
  23   1   5      667.98      678.36      6.64 o 
  25   1   5      191.08      187.28      3.15 o 
  27   1   5        5.98        5.89      0.61 o 
  29   1   5       72.58       66.76      0.99 o 
  31   1   5       51.69       51.45      2.10 o 
  33   1   5       22.59       24.97      1.07 o 
 -34   2   5       74.18       72.32      1.85 o 
 -32   2   5       54.84       57.19      1.19 o 
 -30   2   5       67.95       68.99      1.74 o 
 -28   2   5      217.36      226.43      2.79 o 
 -26   2   5       66.86       74.42      1.10 o 
 -24   2   5      172.65      186.39      2.68 o 
 -22   2   5     1346.77     1360.41     22.99 o 
 -20   2   5      304.88      305.21      6.14 o 
 -18   2   5     1310.70     1327.45     21.06 o 
 -16   2   5      302.21      286.02      4.63 o 
 -14   2   5      574.91      604.44      8.64 o 
 -12   2   5      309.99      299.38      3.68 o 
 -10   2   5     1026.50     1047.61     12.54 o 
  -8   2   5      772.79      810.06     11.12 o 
  -6   2   5      411.55      433.06      6.14 o 
  -4   2   5      669.56      709.30     11.21 o 
  -2   2   5      352.01      369.18      5.09 o 
   0   2   5     2692.53     2623.52     24.17 o 
   2   2   5      275.87      266.33      4.77 o 
   4   2   5     1285.99     1277.75     10.33 o 
   6   2   5     2040.26     2026.43     21.42 o 
   8   2   5      388.85      399.25      5.26 o 
  10   2   5      213.86      217.04      2.25 o 
  12   2   5       36.71       39.09      0.91 o 
  14   2   5      111.99      104.20      1.40 o 
  16   2   5      820.50      810.18      8.79 o 
  18   2   5     1672.35     1601.92     21.12 o 
  20   2   5      488.30      468.43      6.33 o 
  22   2   5      225.38      227.88      3.63 o 
  24   2   5      742.58      725.12      3.36 o 
  26   2   5      205.42      201.47      2.02 o 
  28   2   5      277.32      270.00      5.16 o 
  30   2   5       40.77       36.70      0.96 o 
  32   2   5       37.10       38.75      2.01 o 
 -31   3   5      135.09      146.38      4.65 o 
 -29   3   5      357.23      407.82      6.71 o 
 -27   3   5      305.17      341.84      5.66 o 
 -25   3   5      655.35      744.48      9.71 o 
 -23   3   5      651.59      680.54      5.11 o 
 -21   3   5      665.18      672.04     13.16 o 
 -19   3   5       73.41       74.84      1.58 o 
 -17   3   5     1379.75     1445.82     22.94 o 
 -15   3   5      654.82      694.32      9.17 o 
 -13   3   5       94.50      100.09      2.03 o 
 -11   3   5      185.97      210.81      4.19 o 
  -9   3   5      124.58      136.59      2.81 o 
  -7   3   5       71.55       74.45      1.56 o 
  -5   3   5     1299.72     1380.05     16.64 o 
  -3   3   5     8777.98     9106.38    112.50 o 
  -1   3   5     2210.59     2237.84     31.51 o 
   1   3   5      693.58      713.50     11.38 o 
   3   3   5      469.85      457.22      6.32 o 
   5   3   5      509.82      534.22      7.38 o 
   7   3   5      263.93      280.58      5.39 o 
   9   3   5       69.29       71.66      2.09 o 
  11   3   5      390.57      363.49      7.97 o 
  13   3   5      489.37      467.17      5.01 o 
  15   3   5      215.18      199.65      4.27 o 
  17   3   5      135.03      129.65      2.54 o 
  19   3   5      520.28      493.35      9.02 o 
  21   3   5      475.87      465.39      8.42 o 
  23   3   5      371.05      371.28      8.63 o 
  25   3   5      299.10      298.40      3.79 o 
  27   3   5       27.28       27.91      1.46 o 
  29   3   5       31.82       33.08      4.65 o 
 -26   4   5      123.50      122.69      3.66 o 
 -24   4   5       97.00      109.99      1.61 o 
 -22   4   5       51.81       60.10      1.36 o 
 -20   4   5      292.94      294.88      6.44 o 
 -18   4   5       73.65       66.84      1.97 o 
 -16   4   5      224.52      220.69      3.47 o 
 -14   4   5       19.32       17.55      1.54 o 
 -12   4   5       96.66      101.12      1.40 o 
 -10   4   5      423.01      466.94      6.65 o 
  -8   4   5      533.55      564.37     11.61 o 
  -6   4   5      349.11      353.19      7.90 o 
  -4   4   5      667.39      706.90     11.47 o 
  -2   4   5       13.55       18.48      1.34 o 
   0   4   5      860.66      911.27     13.98 o 
   2   4   5     1946.72     2077.73     29.29 o 
   4   4   5      377.16      371.22      4.73 o 
   6   4   5      152.33      134.81      3.15 o 
   8   4   5      136.76      145.03      2.99 o 
  10   4   5      502.36      503.62     12.16 o 
  12   4   5      121.01      126.22      1.56 o 
  14   4   5      272.21      233.02      4.71 o 
  16   4   5       25.48       23.16      0.97 o 
  18   4   5       15.54       13.25      0.88 o 
  20   4   5      120.79      126.59      1.98 o 
  22   4   5       66.72       74.49      1.83 o 
  24   4   5       16.29       10.19      0.95 o 
 -21   5   5      305.30      330.82     12.70 o 
 -19   5   5       26.58       23.73      1.46 o 
 -17   5   5       18.51       24.11      1.45 o 
 -15   5   5      213.86      222.23      4.56 o 
 -13   5   5       32.88       33.80      1.57 o 
 -11   5   5       18.43       17.64      0.98 o 
  -9   5   5       24.92       23.06      1.16 o 
  -7   5   5       84.18       91.70      3.96 o 
  -5   5   5      179.40      184.25      4.61 o 
  -3   5   5      234.09      252.80      6.65 o 
  -1   5   5      117.73      138.21      2.82 o 
   1   5   5      127.48      125.16      3.03 o 
   3   5   5       18.88       22.60      0.79 o 
   5   5   5       23.61       18.69      0.75 o 
   7   5   5      130.67      126.47      3.06 o 
   9   5   5       56.20       56.69      1.30 o 
  11   5   5      101.71       91.70      1.29 o 
  13   5   5        6.21        8.55      0.87 o 
  15   5   5       57.78       56.77      1.81 o 
  17   5   5       17.19       11.30      0.86 o 
  19   5   5       77.50       80.96      4.25 o 
  -8   6   5       85.54       76.10      2.20 o 
  -6   6   5      171.52      159.80      5.84 o 
  -4   6   5       77.61       78.78      4.29 o 
  -2   6   5       32.25       34.40      1.37 o 
   0   6   5       42.47       55.39      2.34 o 
   2   6   5      186.74      218.38      2.80 o 
   4   6   5       96.98       95.03      6.58 o 
 -13  -5   6       42.82       48.77      1.18 o 
 -11  -5   6       35.05       40.86      1.04 o 
  -9  -5   6      149.18      154.28      6.52 o 
  -7  -5   6       18.34       19.55      1.45 o 
  -5  -5   6       85.43       78.03      1.57 o 
  -3  -5   6        8.50       10.64      1.24 o 
  -1  -5   6      195.01      216.26     10.29 o 
   1  -5   6      563.84      581.49      4.36 o 
   3  -5   6      342.78      351.44      3.73 o 
   5  -5   6      133.65      138.36      1.87 o 
   7  -5   6       12.73       19.57      0.90 o 
   9  -5   6      188.06      216.38      5.10 o 
  11  -5   6      298.61      317.35     33.69 o 
 -22  -4   6      150.07      153.82      2.50 o 
 -20  -4   6      106.60       97.16      2.90 o 
 -18  -4   6       98.71       96.34      1.46 o 
 -16  -4   6      225.78      218.13      5.07 o 
 -14  -4   6      124.55      119.32      3.78 o 
 -12  -4   6      122.04      132.66      3.72 o 
 -10  -4   6      211.36      211.23      4.36 o 
  -8  -4   6       27.09       17.64      0.80 o 
  -6  -4   6      493.35      486.58      9.44 o 
  -4  -4   6        5.56        5.58      1.00 o 
  -2  -4   6      103.23       96.85      4.54 o 
   0  -4   6      839.20      719.42      9.24 o 
   2  -4   6      361.22      336.89      2.31 o 
   4  -4   6      308.27      283.00      2.13 o 
   6  -4   6      158.06      155.10      1.53 o 
   8  -4   6      112.06      109.28      1.43 o 
  10  -4   6      139.39      138.87      2.69 o 
  12  -4   6       39.31       32.33      0.94 o 
  14  -4   6      546.31      526.02      3.75 o 
  16  -4   6      511.60      485.61      3.51 o 
  18  -4   6      231.50      223.46      2.66 o 
  20  -4   6      119.71      120.99      2.70 o 
 -27  -3   6       16.05       12.73      1.96 o 
 -25  -3   6        9.19        8.27      1.11 o 
 -23  -3   6      100.26       94.77      1.97 o 
 -21  -3   6      581.18      538.50      6.11 o 
 -19  -3   6      694.84      651.65      7.27 o 
 -17  -3   6      263.49      248.60      4.39 o 
 -15  -3   6      383.55      351.17      4.71 o 
 -13  -3   6      263.75      246.75      2.96 o 
 -11  -3   6       28.41       25.59      0.97 o 
  -9  -3   6      149.66      127.91      1.57 o 
  -7  -3   6      559.93      525.06      5.65 o 
  -5  -3   6      875.16      846.84     12.01 o 
  -3  -3   6     1760.57     1572.20     15.37 o 
  -1  -3   6       26.26       21.81      0.90 o 
   1  -3   6     1863.38     1624.66     14.35 o 
   3  -3   6      611.98      589.91      4.42 o 
   5  -3   6      603.76      552.24      3.24 o 
   7  -3   6      181.48      171.93      2.35 o 
   9  -3   6      237.97      216.69      1.89 o 
  11  -3   6      539.44      497.88      4.75 o 
  13  -3   6      117.69      115.85      1.94 o 
  15  -3   6      218.17      196.28      2.77 o 
  17  -3   6      407.38      357.13      3.39 o 
  19  -3   6       64.03       66.95      1.40 o 
  21  -3   6      293.98      294.31      2.53 o 
  23  -3   6       25.89       19.28      0.71 o 
 -30  -2   6      281.01      297.67      3.42 o 
 -28  -2   6       63.60       58.21      2.48 o 
 -26  -2   6       45.05       37.73      1.06 o 
 -24  -2   6       31.54       27.83      1.11 o 
 -22  -2   6       68.71       64.85      1.61 o 
 -20  -2   6       97.90      102.84      2.01 o 
 -18  -2   6       86.69       82.15      1.86 o 
 -16  -2   6      173.05      162.99      2.66 o 
 -14  -2   6       40.44       41.70      1.83 o 
 -12  -2   6      659.36      575.07      8.91 o 
 -10  -2   6      552.51      495.51      4.34 o 
  -8  -2   6     1457.27     1330.08     15.02 o 
  -6  -2   6      567.42      536.74      3.43 o 
  -4  -2   6       41.20       35.92      1.61 o 
  -2  -2   6      126.23      126.29      2.39 o 
   0  -2   6     5060.72     4609.29     36.83 o 
   2  -2   6      161.52      151.77      3.74 o 
   4  -2   6       72.59       65.75      1.42 o 
   6  -2   6      225.85      219.14      2.25 o 
   8  -2   6      773.06      717.81      7.52 o 
  10  -2   6      880.49      832.88      7.52 o 
  12  -2   6      323.00      330.42      2.99 o 
  14  -2   6      466.85      427.10      5.07 o 
  16  -2   6       85.56       84.55      1.57 o 
  18  -2   6        9.17        8.74      0.66 o 
  20  -2   6      133.80      140.63      2.16 o 
  22  -2   6       97.70       93.92      1.43 o 
  24  -2   6       41.43       40.04      1.11 o 
  26  -2   6       38.06       31.83      0.76 o 
 -31  -1   6      465.70      482.75      7.28 o 
 -29  -1   6      184.24      205.46      1.83 o 
 -27  -1   6       34.74       38.80      1.01 o 
 -25  -1   6        3.62        4.00      0.67 o 
 -23  -1   6       79.30       83.71      1.87 o 
 -21  -1   6      428.28      404.11      4.39 o 
 -19  -1   6        4.24        2.42      0.66 o 
 -17  -1   6       55.06       49.65      1.13 o 
 -15  -1   6      193.80      203.63      2.52 o 
 -13  -1   6      417.95      423.57      9.08 o 
 -11  -1   6     1219.37     1217.84     23.05 o 
  -9  -1   6       37.83       34.45      1.68 o 
  -7  -1   6       39.61       35.94      1.32 o 
  -5  -1   6       88.64       81.11      1.55 o 
  -3  -1   6       31.31       28.98      1.43 o 
  -1  -1   6      141.08      144.52      3.80 o 
   1  -1   6      140.54      142.29      3.91 o 
   3  -1   6       74.58       74.62      3.38 o 
   5  -1   6       75.51       80.38      1.29 o 
   7  -1   6       88.61       77.18      2.59 o 
   9  -1   6      650.95      651.60      4.44 o 
  11  -1   6       38.61       36.04      1.43 o 
  13  -1   6      216.79      214.59      3.17 o 
  15  -1   6        4.88        4.85      0.78 o 
  17  -1   6       66.00       66.63      1.50 o 
  19  -1   6      473.17      500.07      5.07 o 
  21  -1   6       27.82       27.60      0.91 o 
  23  -1   6     1759.97     1785.63     10.11 o 
  25  -1   6       27.89       27.26      1.04 o 
  27  -1   6      219.40      243.76      1.63 o 
  29  -1   6       65.32       78.76      1.76 o 
 -32   0   6      562.38      583.43      4.58 o 
 -30   0   6      485.24      539.71      9.59 o 
 -28   0   6     1133.19     1145.41     19.91 o 
 -26   0   6     1692.83     1779.30     23.77 o 
 -24   0   6        1.47        3.33      0.63 o 
 -22   0   6      141.60      129.58      1.88 o 
 -20   0   6       46.14       49.57      0.90 o 
 -18   0   6       20.76       24.77      0.78 o 
 -16   0   6       41.46       43.21      1.15 o 
 -14   0   6      245.42      225.40      2.13 o 
 -12   0   6      130.53      134.76      1.30 o 
 -10   0   6      725.54      690.00      9.44 o 
  -8   0   6      736.13      722.00     12.02 o 
  -6   0   6     1925.91     1910.50     26.77 o 
  -4   0   6      325.44      317.41      7.39 o 
  -2   0   6     1705.15     1673.92     29.90 o 
   0   0   6       61.82       62.10      1.46 o 
   2   0   6      370.04      414.85      8.93 o 
   4   0   6      490.14      458.04      5.82 o 
   6   0   6     4421.47     4429.27     69.40 o 
   8   0   6      177.55      171.07      2.75 o 
  10   0   6       19.73       16.55      1.77 o 
  12   0   6       62.39       60.39      1.14 o 
  14   0   6        0.37        3.27      1.60 o 
  16   0   6      306.41      279.08      4.57 o 
  18   0   6        7.57        6.49      0.80 o 
  20   0   6      454.56      479.74      6.65 o 
  22   0   6       44.02       38.28      0.96 o 
  24   0   6      827.91      868.99      9.13 o 
  26   0   6        2.30        3.42      0.62 o 
  28   0   6      938.08      998.84      5.46 o 
  30   0   6       19.32       22.17      1.78 o 
 -31   1   6      467.73      501.97      8.67 o 
 -29   1   6      182.36      202.45      1.97 o 
 -27   1   6       35.75       40.86      1.04 o 
 -25   1   6        3.85        3.62      0.69 o 
 -23   1   6       81.41       91.01      1.15 o 
 -21   1   6      425.60      427.16      5.01 o 
 -19   1   6        4.05        4.11      0.81 o 
 -17   1   6       53.66       51.12      1.42 o 
 -15   1   6      197.63      222.50      3.12 o 
 -13   1   6      418.33      441.70      7.28 o 
 -11   1   6     1212.55     1266.89     20.08 o 
  -9   1   6       42.62       43.96      1.44 o 
  -7   1   6       41.82       38.17      1.18 o 
  -5   1   6       89.62       92.55      2.49 o 
  -3   1   6       30.34       28.20      1.25 o 
  -1   1   6      139.63      141.50      1.92 o 
   1   1   6      141.63      146.47      2.03 o 
   3   1   6       74.02       78.11      1.80 o 
   5   1   6       74.13       85.85      1.92 o 
   7   1   6       87.55       79.49      1.73 o 
   9   1   6      645.41      644.39     10.26 o 
  11   1   6       35.77       33.71      1.11 o 
  13   1   6      214.20      210.36      3.79 o 
  15   1   6        4.37        4.69      1.68 o 
  17   1   6       67.02       67.44      1.11 o 
  19   1   6      475.63      497.50     10.71 o 
  21   1   6       29.09       27.87      0.81 o 
  23   1   6     1761.90     1735.09     21.32 o 
  25   1   6       27.85       27.35      0.77 o 
  27   1   6      218.96      254.10      6.46 o 
  29   1   6       64.39       74.79      1.24 o 
 -30   2   6      280.07      320.24      4.82 o 
 -28   2   6       64.26       68.17      1.47 o 
 -26   2   6       44.29       37.97      0.88 o 
 -24   2   6       30.54       29.03      1.08 o 
 -22   2   6       68.27       72.10      1.10 o 
 -20   2   6       96.52      112.37      1.46 o 
 -18   2   6       85.97       85.70      1.31 o 
 -16   2   6      170.40      172.97      2.24 o 
 -14   2   6       40.66       49.40      1.39 o 
 -12   2   6      661.81      639.89      8.79 o 
 -10   2   6      548.13      535.11      9.93 o 
  -8   2   6     1447.97     1443.66     22.81 o 
  -6   2   6      576.40      587.20      7.38 o 
  -4   2   6       42.75       35.33      1.88 o 
  -2   2   6      129.45      132.40      2.99 o 
   0   2   6     5070.36     4887.18     87.97 o 
   2   2   6      162.30      155.97      2.57 o 
   4   2   6       72.59       73.79      1.47 o 
   6   2   6      228.76      231.26      3.20 o 
   8   2   6      777.04      766.04      7.08 o 
  10   2   6      887.85      879.62     10.51 o 
  12   2   6      323.76      336.06      5.33 o 
  14   2   6      467.05      443.74      3.37 o 
  16   2   6       84.68       86.21      4.02 o 
  18   2   6        8.00        7.23      0.78 o 
  20   2   6      133.10      142.30      2.98 o 
  22   2   6       99.78       97.77      3.61 o 
  24   2   6       43.36       42.57      1.82 o 
  26   2   6       40.29       35.04      0.94 o 
 -27   3   6       17.44       14.97      0.89 o 
 -25   3   6        8.54       10.48      1.19 o 
 -23   3   6       97.85      104.61      1.54 o 
 -21   3   6      584.27      628.90     22.12 o 
 -19   3   6      692.35      781.81      8.14 o 
 -17   3   6      256.25      269.56      5.87 o 
 -15   3   6      386.71      420.26      9.09 o 
 -13   3   6      268.23      286.81      7.61 o 
 -11   3   6       28.98       29.11      1.11 o 
  -9   3   6      146.63      148.69      3.06 o 
  -7   3   6      556.41      594.63     11.16 o 
  -5   3   6      875.19      963.08     16.13 o 
  -3   3   6     1767.41     1786.22     34.30 o 
  -1   3   6       26.12       29.20      7.99 o 
   1   3   6     1865.21     1852.52     51.43 o 
   3   3   6      616.20      677.92     17.44 o 
   5   3   6      603.21      611.96     19.42 o 
   7   3   6      183.11      198.59      4.85 o 
   9   3   6      236.79      236.13      4.58 o 
  11   3   6      542.71      548.01      6.75 o 
  13   3   6      121.07      132.84      3.26 o 
  15   3   6      219.77      213.07      3.44 o 
  17   3   6      404.39      376.29     10.78 o 
  19   3   6       63.17       69.40      2.99 o 
  21   3   6      289.58      293.86      6.10 o 
  23   3   6       25.04       23.65      0.94 o 
 -22   4   6      150.51      170.36      4.55 o 
 -20   4   6      105.36      101.49      2.81 o 
 -18   4   6       99.28      102.38      5.11 o 
 -16   4   6      223.75      243.19      3.02 o 
 -14   4   6      122.30      128.01      7.55 o 
 -12   4   6      120.46      145.53      4.11 o 
 -10   4   6      210.50      238.03      6.66 o 
  -8   4   6       25.36       20.01      0.86 o 
  -6   4   6      497.51      532.58     13.27 o 
  -4   4   6        4.72        8.00      1.10 o 
  -2   4   6      105.74      108.49      2.15 o 
   0   4   6      838.73      862.07      4.76 o 
   2   4   6      356.17      391.25      4.56 o 
   4   4   6      304.45      316.51      3.17 o 
   6   4   6      159.64      183.37      3.17 o 
   8   4   6      112.38      121.67      2.15 o 
  10   4   6      142.41      152.74      2.40 o 
  12   4   6       40.23       37.17      1.35 o 
  14   4   6      552.24      597.13      4.94 o 
  16   4   6      516.89      514.80      8.77 o 
  18   4   6      237.01      252.96     11.84 o 
 -13   5   6       44.09       48.43      2.59 o 
 -11   5   6       36.34       36.13      1.28 o 
  -9   5   6      148.17      160.05      6.54 o 
  -7   5   6       17.83       15.54      0.99 o 
  -5   5   6       86.44       86.30      8.23 o 
  -3   5   6        8.43       12.47      1.20 o 
  -1   5   6      194.29      187.34     11.70 o 
   1   5   6      566.62      580.16     34.28 o 
   3   5   6      345.12      367.36     11.11 o 
   5   5   6      134.67      144.29      4.17 o 
   7   5   6       12.71       16.94      0.90 o 
   9   5   6      191.48      205.97      2.61 o 
  11   5   6      302.68      307.57     12.36 o 
 -14  -4   7       40.21       32.71      1.21 o 
 -12  -4   7       48.71       50.56      1.98 o 
 -10  -4   7       27.77       35.09      1.18 o 
  -8  -4   7      111.53      117.55      1.76 o 
  -6  -4   7      117.88      112.79      1.77 o 
  -4  -4   7      151.09      137.59      4.07 o 
  -2  -4   7      102.49      102.71      1.34 o 
   0  -4   7      765.63      673.40     14.15 o 
   2  -4   7       69.92       67.14      1.49 o 
   4  -4   7      140.83      129.83      2.66 o 
   6  -4   7      195.55      210.52      7.46 o 
   8  -4   7      507.00      530.57     11.79 o 
  10  -4   7      114.61      129.09      5.59 o 
 -21  -3   7       97.11      104.23      2.01 o 
 -19  -3   7       54.98       57.42      1.79 o 
 -17  -3   7      300.58      264.89      5.92 o 
 -15  -3   7       63.70       58.60      2.83 o 
 -13  -3   7       78.59       69.64      2.48 o 
 -11  -3   7        4.57        5.73      0.88 o 
  -9  -3   7      102.84       97.50      2.28 o 
  -7  -3   7      316.70      299.93      4.13 o 
  -5  -3   7      831.10      740.03      6.23 o 
  -3  -3   7      642.32      551.22      5.06 o 
  -1  -3   7      450.90      405.05      4.57 o 
   1  -3   7      224.29      203.51      2.14 o 
   3  -3   7     1343.10     1240.32     17.13 o 
   5  -3   7      294.71      255.93      4.17 o 
   7  -3   7      100.63      100.93      1.18 o 
   9  -3   7       12.26       12.78      0.68 o 
  11  -3   7       30.73       30.31      1.13 o 
  13  -3   7      353.01      316.30      4.39 o 
  15  -3   7      144.71      124.35      1.53 o 
  17  -3   7       51.06       48.77      1.29 o 
 -24  -2   7      243.56      245.65      6.63 o 
 -22  -2   7      106.33       97.29      2.81 o 
 -20  -2   7        2.69        3.98      0.86 o 
 -18  -2   7      207.99      198.73      4.45 o 
 -16  -2   7      176.32      173.53      2.96 o 
 -14  -2   7       58.30       51.46      1.58 o 
 -12  -2   7        4.69        3.87      0.82 o 
 -10  -2   7       13.90       11.59      1.06 o 
  -8  -2   7      419.65      408.22      6.18 o 
  -6  -2   7      609.39      612.32      4.54 o 
  -4  -2   7      301.09      286.26      2.62 o 
  -2  -2   7      398.00      402.04      4.84 o 
   0  -2   7       85.69       74.68      1.22 o 
   2  -2   7      244.68      228.55      2.34 o 
   4  -2   7      168.81      171.23      2.99 o 
   6  -2   7      786.74      774.65      6.43 o 
   8  -2   7      368.37      374.21      2.52 o 
  10  -2   7       26.15       26.32      1.09 o 
  12  -2   7      143.80      141.39      1.89 o 
  14  -2   7      110.77      108.74      1.29 o 
  16  -2   7       40.74       52.85      1.15 o 
  18  -2   7      127.80      136.98      2.14 o 
  20  -2   7       41.00       48.92      2.88 o 
  22  -2   7       37.54       38.91      1.81 o 
 -27  -1   7      133.76      159.95      2.62 o 
 -25  -1   7      104.25      104.30      1.61 o 
 -23  -1   7      256.19      270.34      6.51 o 
 -21  -1   7      210.41      193.54      4.19 o 
 -19  -1   7       62.86       55.96      1.38 o 
 -17  -1   7        3.08        2.30      0.80 o 
 -15  -1   7       25.19       32.20      1.32 o 
 -13  -1   7       20.90       22.59      1.13 o 
 -11  -1   7       53.14       44.88      1.81 o 
  -9  -1   7       42.62       28.54      2.13 o 
  -7  -1   7      115.51      132.01      3.90 o 
  -5  -1   7       36.36       37.80      3.20 o 
  -3  -1   7       88.26       81.47      2.95 o 
  -1  -1   7       82.67       85.49      3.47 o 
   1  -1   7      757.10      748.61      9.02 o 
   3  -1   7     1097.44     1072.94      6.70 o 
   5  -1   7     1974.80     1956.06      7.33 o 
   7  -1   7      414.89      424.62      5.49 o 
   9  -1   7      470.64      464.39      3.60 o 
  11  -1   7      358.16      376.12      4.83 o 
  13  -1   7      230.53      236.91      2.27 o 
  15  -1   7      203.00      203.81      2.67 o 
  17  -1   7      303.94      319.48      2.67 o 
  19  -1   7      460.48      489.29      3.61 o 
  21  -1   7      230.23      258.16      3.22 o 
  23  -1   7      389.36      416.85      6.43 o 
 -28   0   7       79.64       91.05      2.09 o 
 -26   0   7       56.61       70.08      1.71 o 
 -24   0   7     1018.92     1167.12     23.89 o 
 -22   0   7       22.89       13.87      0.87 o 
 -20   0   7      228.03      198.08      2.56 o 
 -18   0   7        0.54        1.53      0.74 o 
 -16   0   7       18.73        8.92      0.82 o 
 -14   0   7      456.59      331.84      3.18 o 
 -12   0   7      197.72      255.33      2.81 o 
 -10   0   7       84.76       75.69      2.08 o 
  -8   0   7      605.40      587.50      6.96 o 
  -6   0   7       39.62       38.98      1.30 o 
  -4   0   7      118.61      113.23      3.55 o 
  -2   0   7      287.49      257.58      7.21 o 
   0   0   7      348.54      304.79      6.10 o 
   2   0   7      110.14      100.22      6.51 o 
   4   0   7       95.61       98.98      3.07 o 
   6   0   7      498.47      466.64     10.98 o 
   8   0   7       82.68       89.74      2.04 o 
  10   0   7      730.10      754.04     16.74 o 
  12   0   7      792.82      839.59      6.46 o 
  14   0   7      369.25      400.97      3.71 o 
  16   0   7      335.21      330.59      6.42 o 
  18   0   7       35.04       35.27      1.09 o 
  20   0   7      504.74      555.32     19.78 o 
  22   0   7     1964.61     1999.04     31.55 o 
  24   0   7     1565.13     1721.11     39.20 o 
 -27   1   7      132.04      165.97      3.08 o 
 -25   1   7      107.15      105.85      3.00 o 
 -23   1   7      253.08      290.30      2.85 o 
 -21   1   7      208.47      207.61      3.90 o 
 -19   1   7       64.71       66.07      1.48 o 
 -17   1   7        2.85        5.14      0.94 o 
 -15   1   7       24.79       33.48      1.36 o 
 -13   1   7       20.57       24.08      1.12 o 
 -11   1   7       52.68       49.42      1.63 o 
  -9   1   7       42.08       31.42      1.06 o 
  -7   1   7      115.48      135.51      4.95 o 
  -5   1   7       36.06       34.53      1.30 o 
  -3   1   7       87.41       83.80      3.20 o 
  -1   1   7       82.54       78.48      3.37 o 
   1   1   7      759.28      731.20      5.23 o 
   3   1   7     1105.29     1083.69      6.56 o 
   5   1   7     1973.63     1911.73     16.21 o 
   7   1   7      414.34      405.25      4.72 o 
   9   1   7      466.14      426.96      4.12 o 
  11   1   7      355.98      365.37      4.37 o 
  13   1   7      230.89      232.05      2.99 o 
  15   1   7      202.48      207.97      2.08 o 
  17   1   7      299.72      309.37      4.25 o 
  19   1   7      457.98      480.16     10.90 o 
  21   1   7      224.99      250.00      6.56 o 
  23   1   7      387.62      409.64      3.82 o 
 -24   2   7      242.35      265.88      9.33 o 
 -22   2   7      104.72      100.75      3.63 o 
 -20   2   7        2.72        5.31      0.75 o 
 -18   2   7      211.60      227.42      7.61 o 
 -16   2   7      175.92      196.85      5.66 o 
 -14   2   7       56.82       54.33      1.60 o 
 -12   2   7        4.42        7.77      1.00 o 
 -10   2   7       14.98       14.01      1.26 o 
  -8   2   7      416.20      435.77     14.23 o 
  -6   2   7      612.81      661.64     25.04 o 
  -4   2   7      300.04      281.97      3.29 o 
  -2   2   7      397.13      425.64     12.48 o 
   0   2   7       89.01       83.38      1.88 o 
   2   2   7      245.72      239.54      4.30 o 
   4   2   7      170.75      181.48      5.93 o 
   6   2   7      789.62      782.32      9.57 o 
   8   2   7      371.59      381.24      4.54 o 
  10   2   7       26.92       28.19      1.36 o 
  12   2   7      144.25      142.58      2.38 o 
  14   2   7      111.13      114.56      1.77 o 
  16   2   7       40.78       48.99      1.39 o 
  18   2   7      127.11      140.57      2.22 o 
  20   2   7       40.50       46.86      1.31 o 
  22   2   7       36.74       43.92      2.02 o 
 -21   3   7       94.81      104.38      3.03 o 
 -19   3   7       53.28       61.71      2.42 o 
 -17   3   7      303.08      284.20     15.78 o 
 -15   3   7       65.02       64.28      2.01 o 
 -13   3   7       78.63       79.23      1.98 o 
 -11   3   7        4.49        7.46      0.89 o 
  -9   3   7      100.50      104.36      2.06 o 
  -7   3   7      315.16      315.97      4.16 o 
  -5   3   7      832.88      852.62      8.51 o 
  -3   3   7      645.34      644.32      4.95 o 
  -1   3   7      449.85      452.01      5.21 o 
   1   3   7      229.97      232.58      2.95 o 
   3   3   7     1323.43     1319.73     32.64 o 
   5   3   7      292.32      260.38      3.67 o 
   7   3   7       99.86       93.25      2.25 o 
   9   3   7       12.98       13.62      0.83 o 
  11   3   7       29.52       32.33      1.23 o 
  13   3   7      355.81      346.97      4.07 o 
  15   3   7      146.55      134.29      3.61 o 
  17   3   7       49.90       50.67      2.30 o 
 -14   4   7       39.13       26.02      2.07 o 
 -12   4   7       49.51       41.93      4.28 o 
 -10   4   7       28.65       31.01      4.35 o 
  -8   4   7      112.48      112.46      6.14 o 
  -6   4   7      117.23      114.23      1.85 o 
  -4   4   7      151.43      144.95      2.11 o 
  -2   4   7      102.05      104.29      1.87 o 
   0   4   7      768.02      696.11     21.85 o 
   2   4   7       71.12       68.89      2.12 o 
   4   4   7      140.53      121.92      5.92 o 
   6   4   7      196.81      181.30     15.72 o 
   8   4   7      505.56      513.25     45.81 o 
  10   4   7      113.29      134.86      3.16 o 
  -9  -3   8      373.83      440.79      4.85 o 
  -7  -3   8      206.42      225.13      2.75 o 
  -5  -3   8      196.59      227.27      2.75 o 
  -3  -3   8      447.11      425.16      4.49 o 
  -1  -3   8       17.21       20.38      1.63 o 
   1  -3   8      576.53      582.24      5.80 o 
   3  -3   8      260.24      262.67     12.80 o 
   5  -3   8       36.91       37.46      1.69 o 
 -16  -2   8       74.69       81.45      2.06 o 
 -14  -2   8       59.43       65.82      3.11 o 
 -12  -2   8      105.39       91.70      2.00 o 
 -10  -2   8        9.52        6.18      0.82 o 
  -8  -2   8       86.22       89.69      1.53 o 
  -6  -2   8      521.20      516.04      5.76 o 
  -4  -2   8      148.83      154.61      1.71 o 
  -2  -2   8      301.76      329.95      5.09 o 
   0  -2   8      291.64      298.77      2.96 o 
   2  -2   8      108.29      102.78      2.27 o 
   4  -2   8       24.99       25.60      4.07 o 
   6  -2   8       18.17       19.91      1.61 o 
   8  -2   8      117.89      121.99      3.99 o 
  10  -2   8       15.25       15.85      0.81 o 
 -19  -1   8       74.01       83.41      2.91 o 
 -17  -1   8       83.10       75.33      2.70 o 
 -15  -1   8      353.23      317.99     10.59 o 
 -13  -1   8       30.29       30.20      0.94 o 
 -11  -1   8      230.82      197.16      3.83 o 
  -9  -1   8       36.42       43.29      1.57 o 
  -7  -1   8      244.96      246.10      2.12 o 
  -5  -1   8      416.16      410.91      3.40 o 
  -3  -1   8      144.91      126.90      2.12 o 
  -1  -1   8       87.92       96.27      2.30 o 
   1  -1   8      459.98      489.69      5.81 o 
   3  -1   8      318.94      325.90      4.39 o 
   5  -1   8      102.32      106.38      1.98 o 
   7  -1   8       59.19       70.66      1.53 o 
   9  -1   8      173.82      177.92      2.91 o 
  11  -1   8       69.49       75.30      1.62 o 
  13  -1   8       52.60       53.26      1.53 o 
  15  -1   8      174.21      207.78      3.73 o 
 -20   0   8        0.47        0.76      1.12 o 
 -18   0   8        5.35        2.25      0.81 o 
 -16   0   8      114.55       96.65      2.08 o 
 -14   0   8        0.12        4.02      0.95 o 
 -12   0   8       13.04       12.88      1.13 o 
 -10   0   8        6.27        7.03      2.11 o 
  -8   0   8       22.76       28.99      1.22 o 
  -6   0   8        0.10       -0.20      1.07 o 
  -4   0   8      207.23      185.83      2.11 o 
  -2   0   8       96.85       68.62      3.21 o 
   0   0   8        1.30        0.97      1.03 o 
   2   0   8       78.89       80.15      2.10 o 
   4   0   8        1.27       -0.12      1.54 o 
   6   0   8      143.69      131.03      2.07 o 
   8   0   8       94.83       96.14      4.47 o 
  10   0   8        2.30        4.98      0.84 o 
  12   0   8       98.85       94.86      2.02 o 
  14   0   8      118.81      117.86      4.53 o 
  16   0   8        7.92       10.98      1.43 o 
 -19   1   8       72.92       85.30      2.00 o 
 -17   1   8       86.07       87.18      1.91 o 
 -15   1   8      351.91      363.27      3.54 o 
 -13   1   8       28.77       32.22      1.66 o 
 -11   1   8      232.38      223.71     14.11 o 
  -9   1   8       35.63       44.44      2.07 o 
  -7   1   8      239.63      244.38      7.32 o 
  -5   1   8      419.56      432.44     24.08 o 
  -3   1   8      142.13      137.58      2.90 o 
  -1   1   8       90.13      105.61      2.24 o 
   1   1   8      463.22      459.96     18.96 o 
   3   1   8      314.00      315.90      7.53 o 
   5   1   8      104.69      107.16      3.26 o 
   7   1   8       59.95       69.45      2.09 o 
   9   1   8      173.90      177.85      2.82 o 
  11   1   8       71.19       85.00      1.98 o 
  13   1   8       51.78       49.16      1.22 o 
  15   1   8      175.02      206.14      2.64 o 
 -16   2   8       74.74       97.21      2.80 o 
 -14   2   8       59.94       75.43      2.65 o 
 -12   2   8      106.25      108.12      3.16 o 
 -10   2   8        9.58        9.34      1.30 o 
  -8   2   8       84.03       94.39      3.84 o 
  -6   2   8      519.21      567.98      7.71 o 
  -4   2   8      150.57      171.00      3.44 o 
  -2   2   8      303.69      349.13      5.92 o 
   0   2   8      287.53      302.66      3.17 o 
   2   2   8      108.64      115.56      2.06 o 
   4   2   8       25.01       29.10      1.28 o 
   6   2   8       18.10       18.36      1.04 o 
   8   2   8      115.55      124.73      3.40 o 
  10   2   8       14.88       18.51      1.03 o 
  12   2   8       14.21       17.63      1.05 o 
  -7   3   8      200.55      235.73     11.42 o 
  -5   3   8      196.49      241.03     14.62 o 
  -3   3   8      450.72      409.66     14.90 o 
  -1   3   8       17.46       19.87      1.42 o 
   1   3   8      575.73      548.72     38.77 o 
   3   3   8      262.38      258.96     15.30 o 
   5   3   8       38.79       47.96      2.08 o 
                                                 
